# Supplementary material for: A Novel Agonist of the TRIF Pathway Induces a Cellular State Refractory to Replication of Zika, Chikungunya, and Dengue Viruses
Source: mBio. 2017 May 2;8(3):e00452-17. doi: 10.1128/mBio.00452-17 (PMC5414005; doi:10.1128/mBio.00452-17)
Supplement: TABLE S1 [file mbo002173291st1.xls]

## Sheet: Sheet0
AV-C	AV-C	AV-C	AV-C	IFNβ	IFNβ	IFNβ	IFNβ
Gene Symbol	Probe Set ID	Expr Fold Change	Expr p-value	Gene Symbol	Probe Set ID	Expr Fold Change	Expr p-value
HSPA7	11757367_s_at	134.18	3.4e-05	RSAD2	11739216_x_at	896.46	6.4e-05
RSAD2	11739216_x_at	111.29	0.00109	CMPK2	11723105_at	394.19	3.7e-05
CXCL10	11720298_at	103.88	0.00495	MX1	11716167_a_at	328.32	0.00059
IFIT2	11721873_at	89.76	0.000417	IDO1	11743168_at	319.3	0.000264
CXCL8	11718841_s_at	76.95	0.000887	MX2	11726479_a_at	288.67	7.4e-05
HSPA6	11723050_a_at	73.98	0.00231	BST2	11716034_a_at	287.64	0.000294
CMPK2	11723105_at	53.35	0.000376	HERC5	11755374_a_at	257.37	0.00202
CXCL2	11744128_x_at	49.81	0.000235	OAS1	11719588_a_at	243.96	0.000702
IFIT3	11731407_x_at	49.72	0.00105	OAS2	11726201_a_at	227.25	7e-05
IFIT1	11756820_a_at	45.64	0.000345	TNFSF10	11747952_x_at	200.81	0.00122
MX1	11716167_a_at	43.96	0.00232	CXCL11	11732467_x_at	147.48	0.00252
CXCL1	11719366_s_at	43.87	0.000532	CYP1B1	11720411_s_at	142.11	0.000424
CXCL11	11732467_x_at	37.37	0.0049	IFIT2	11721873_at	139.85	0.00123
CXCL3	11728477_at	37.31	0.000427	IFIH1	11724346_a_at	126.17	0.00131
OASL	11726364_x_at	33.39	0.00989	ISG20	11756806_a_at	106.1	0.000119
ATF3	11719344_a_at	30.09	0.000852	CXCL10	11720298_at	102.41	0.00487
IL6	11746463_a_at	27.65	0.000821	IFI44L	11723235_a_at	90.22	0.000976
IFIH1	11724346_a_at	25.47	0.00298	OASL	11726364_x_at	88.32	0.00618
OAS1	11724256_s_at	24.99	0.00054	OAS3	11723699_s_at	87.29	0.000764
HERC5	11755374_a_at	23.97	0.00613	EPSTI1	11731181_a_at	81.11	7.3e-05
IFI44	11760254_at	21.2	0.000991	IFIT3	11731407_x_at	79.82	0.000759
DDX58	11733149_a_at	16.44	0.000324	HERC6	11723128_a_at	79.64	0.000128
OAS2	11726201_a_at	15.58	0.0016	IFI27	11757480_x_at	78.35	0.00205
LIF	11758619_s_at	14.89	0.000448	IFIT1	11756820_a_at	74.1	6.2e-05
MX2	11726479_a_at	14.54	0.00226	CHI3L1	11756316_a_at	70.71	0.00116
PTGS2	11724038_a_at	14.29	0.000366	TNFSF13B	11727565_a_at	68.9	0.000238
FOS	11734659_a_at	12.73	0.000277	GBP4	11733951_at	63.68	0.00608
IFNB1	11733765_at	12.61	0.00534	SFRP2	11720606_a_at	61.44	0.0024
USP18	11721349_s_at	12.52	0.00173	XAF1	11726770_x_at	58	5.1e-05
CFAP45	11733359_a_at	12.02	0.00778	USP18	11721349_s_at	47.65	0.000487
NR4A2	11725632_at	12.01	0.00141	IFI44	11719886_a_at	45.73	0.00164
CCL5	11753810_a_at	11.98	0.00924	DDX58	11733149_a_at	44.8	0.000337
PMAIP1	11724509_a_at	11.69	0.00018	TLR3	11730296_a_at	40	0.00102
EPSTI1	11731181_a_at	10.02	0.000771	ETV7	11761671_a_at	37.93	0.000159
NR4A1	11717994_a_at	9.75	0.000116	APOBEC3G	11720510_a_at	36.38	0.000264
CCL8	11728039_s_at	9.73	0.00364	SAMD9L	11724118_a_at	35.61	0.00058
OAS3	11723699_s_at	9.6	0.00344	OSR2	11748495_a_at	34.87	0.00309
CCL20	11724828_at	9.51	0.00145	EGFL6	11716532_a_at	32.88	0.00106
IL11	11727690_at	8.91	0.00167	DHX58	11721897_a_at	32.1	0.00102
TNFAIP3	11718939_s_at	8.64	0.000393	APOBEC3F	11741256_s_at	31.36	0.000122
ISG20	11756806_a_at	8.18	6.7e-05	RTP4	11725240_at	30.52	0.00201
ISG15	11716895_s_at	8.03	0.000812	PARP9	11744434_a_at	29.96	0.000812
GBP4	11733951_at	7.96	0.0221	APOL3	11723974_a_at	29.93	0.000336
PLSCR1	11751651_s_at	7.77	0.00213	BATF2	11724106_a_at	29.56	0.00753
RTP4	11725240_at	7.65	0.00105	DDX60L	11724399_a_at	28.09	0.000524
BIRC3	11722852_s_at	6.9	0.000415	TMEM140	11758500_s_at	27.5	0.00113
AREG	11715306_s_at	6.81	0.0273	PDE7B	11757985_s_at	27.23	0.00185
C11orf96	11719899_at	6.7	0.000729	GBP2	11762406_s_at	26.96	0.00111
CCL3	11720994_x_at	6.64	0.000834	DDX60	11744236_a_at	26.43	0.000375
IL33	11743859_x_at	6.59	0.00355	CCL8	11728039_s_at	25.38	0.00187
ZC3HAV1	11756839_x_at	6.52	7.2e-05	PARP14	11754404_a_at	24.65	0.000198
GEM	11720558_a_at	6.45	0.00115	ANGPTL1	11744707_a_at	24.16	0.00166
IDO1	11743168_at	6.43	0.00959	ARHGAP28	11723981_s_at	23.91	0.00266
IRF1	11716734_at	6.29	0.00246	PLSCR1	11751651_s_at	23.45	0.00096
XAF1	11726770_x_at	6	0.000677	VCAM1	11757425_s_at	22.17	0.00673
DNAJA4	11718618_a_at	5.76	0.0034	APOL2	11737791_s_at	21.86	0.00198
IFI44L	11723235_a_at	5.72	0.00396	IRF7	11718916_a_at	19.47	0.000125
SAMD9	11723854_at	5.71	0.000869	ISG15	11716895_s_at	18.98	5.9e-05
G0S2	11744219_at	5.5	0.00273	IFI35	11719492_s_at	18.98	0.000112
KLF4	11719634_a_at	5.46	1.3e-05	GMPR	11720202_at	18.78	0.000552
HERC6	11723128_a_at	5	0.00306	HLA-F	11718230_a_at	18.64	0.000723
HAS2	11740312_at	4.88	0.00218	RNF213	11731751_at	18.48	0.000899
NFATC2	11763307_s_at	4.86	0.0274	WNT2	11758601_s_at	18.39	0.00374
EGR3	11736342_at	4.83	0.000765	SAMD9	11723854_at	18.27	0.000316
CXCL6	11730801_at	4.79	0.0011	LDB2	11754408_s_at	18.14	0.000564
NR4A3	11729058_s_at	4.66	0.00342	CXCL14	11756059_a_at	17.97	0.00217
THEMIS2	11721615_a_at	4.55	0.00312	CXCL6	11730801_at	17.82	0.000721
GBP1	11752930_a_at	4.49	0.00197	MT1M	11728397_at	17.49	0.000493
EDN1	11726024_at	4.45	0.00278	OLFM4	11718130_s_at	17.49	0.000403
HELZ2	11726803_x_at	4.43	0.00207	KIF26A	11729429_a_at	17.19	0.000351
LOC102724428/SIK1	11716771_s_at	4.38	0.00103	IL1RN	11719754_s_at	17.18	0.00019
NFKBIZ	11757513_at	4.36	0.00322	POSTN	11736423_a_at	16.97	0.00132
ANKRD1	11731445_at	4.28	0.00361	AIM2	11730458_at	16.86	0.00185
CCL2	11716384_at	4.27	0.00148	SP100	11737511_a_at	16.48	0.00257
PARP9	11744434_a_at	4.21	0.00403	C19orf66	11751202_a_at	16.3	0.000814
IER3	11720062_s_at	4.17	0.000218	CH25H	11732519_at	16.11	0.00069
BATF2	11724106_a_at	4.15	0.0441	APOL6	11732244_at	15.99	0.000866
BMP2	11743497_at	4.09	0.0122	CXCL12	11718743_a_at	15.7	0.0018
TGFA	11728302_at	4.09	0.00574	KIF26B	11755841_a_at	15.66	0.0025
SP100	11737511_a_at	4.07	0.0102	SLC15A3	11746309_a_at	15.58	0.00108
SP110	11729658_a_at	4.01	0.0133	APCDD1	11757736_s_at	15.54	0.0033
DTX3L	11717563_a_at	3.96	0.000927	VCAN	11748164_a_at	15.44	0.00435
REC8	11718204_a_at	3.91	0.000378	NMI	11718159_at	15.1	0.00175
MAP3K8	11736217_at	3.9	0.00297	SECTM1	11739527_a_at	15.07	0.00369
CCL3L1	11755564_x_at	3.87	0.00465	MN1	11725173_at	14.74	0.00121
RASGRP1	11728920_a_at	3.83	0.00214	STC2	11721436_a_at	14.69	0.000318
DDX60	11744236_a_at	3.76	0.00361	FAM20A	11736574_a_at	14.68	0.000678
IRF7	11718916_a_at	3.68	0.00601	RARRES3	11748907_a_at	14.59	0.00294
DUSP5	11717863_a_at	3.67	0.00104	RET	11729917_at	14.57	0.00126
LCE1F	11759471_x_at	3.58	0.0124	STAT1	11726690_a_at	14.56	0.00109
KLF6	11716094_a_at	3.54	0.012	TREX1	11720276_s_at	14.52	0.00297
INHBA	11746931_a_at	3.51	0.00139	PDZD2	11718913_s_at	14.23	0.01
SGK1	11715931_s_at	3.51	0.000683	IFI30	11755606_x_at	14.21	7.9e-05
ADRB2	11728728_s_at	3.49	0.00732	ZNF608	11755450_a_at	14.02	0.00304
CH25H	11732519_at	3.49	0.00339	THEMIS2	11752610_a_at	13.92	0.00272
DDX60L	11724399_a_at	3.48	0.00486	MT1JP	11753736_s_at	13.78	0.00114
EGR2	11722728_a_at	3.46	0.00939	PARP12	11757624_s_at	13.76	0.000346
RNF152	11732768_at	3.45	0.00339	FAM65C	11724128_a_at	13.65	0.00366
BST2	11716034_a_at	3.4	0.0151	ARL9	11742792_at	13.56	0.000538
DUSP1	11715766_a_at	3.4	0.000595	RNF144A	11757347_s_at	13.47	0.00456
RSPO3	11724619_at	3.38	0.000405	CDKN1C	11763718_x_at	13.46	0.00919
TNFSF10	11747952_x_at	3.34	0.0361	PSMB9	11726677_a_at	13.38	0.00024
SOCS1	11737146_a_at	3.33	0.00074	DTX3L	11717561_s_at	13.3	0.000122
TNFSF13B	11727565_a_at	3.33	0.00442	PPL	11722430_at	13.29	0.00267
HBEGF	11719898_s_at	3.3	0.000724	PTGFR	11734180_a_at	13.24	0.002
TAGLN3	11719586_a_at	3.25	0.00261	IRF9	11720208_a_at	12.97	0.00812
IL1B	11719916_at	3.24	0.000928	ROR2	11736906_a_at	12.82	0.000441
SAMD9L	11724119_at	3.23	0.0129	SAMHD1	11739149_a_at	12.81	0.00152
SERPINB2	11716631_s_at	3.23	0.00494	SOCS1	11737146_a_at	12.76	0.000381
IFI16	11716795_s_at	3.21	0.0417	IL18BP	11726928_s_at	12.74	0.000163
KBTBD8	11730012_s_at	3.2	0.00582	SNED1	11739510_a_at	12.74	0.00088
C19orf66	11744178_a_at	3.15	0.0103	PENK	11720425_a_at	12.59	0.000932
DHX58	11721897_a_at	3.15	0.00791	GBP1	11752930_a_at	12.57	0.00266
NRG1	11741304_a_at	3.15	0.0138	FBXO32	11719394_a_at	12.54	0.000363
BMP6	11743948_at	3.08	0.0104	CD74	11726255_x_at	12.44	0.00164
CSRNP1	11757721_s_at	3.08	0.000273	SP110	11729658_a_at	12.39	0.00475
HSPA1A/HSPA1B	11750411_x_at	3.06	0.000749	KLF4	11719634_a_at	12.27	6e-06
EREG	11732719_at	3.03	0.000356	GUCY1A3	11739830_a_at	12.25	0.00107
ZFAND2A	11723753_a_at	3.01	0.000788	NFATC4	11734966_x_at	12.21	0.000464
PARP12	11757624_s_at	2.98	0.00513	EYA1	11733671_a_at	12.21	0.00676
FGF7P6	11746426_s_at	2.95	0.00334	EDIL3	11764077_s_at	12.06	0.0157
HLA-F	11718230_a_at	2.95	0.00859	TRIM22	11722368_a_at	11.83	0.00779
SHC4	11726849_at	2.95	0.0267	CXCL1	11719366_s_at	11.78	0.00107
FOSB	11717345_a_at	2.94	0.0199	TRANK1	11722143_at	11.78	0.00215
IRAK2	11733240_at	2.93	0.00474	IFI6	11718986_a_at	11.15	0.00676
TRIM21	11723623_s_at	2.9	0.00428	TRIM14	11725413_x_at	10.76	0.000668
IL12A	11756769_a_at	2.89	0.00424	HLA-DRA	11744484_s_at	10.76	0.0107
IFI6	11718986_a_at	2.88	0.0124	CASP1	11763186_at	10.69	0.000294
TRIB1	11716048_at	2.87	0.00022	MYD88	11720624_a_at	10.66	0.000187
PLK2	11755161_s_at	2.85	0.000433	GIMAP2	11726392_at	10.55	0.0153
PML	11726876_a_at	2.83	0.00115	HEPH	11718154_a_at	10.48	0.00163
RRAD	11722255_a_at	2.79	0.000645	HELZ2	11726803_x_at	10.46	0.000627
GK	11732432_a_at	2.78	0.00227	HRASLS2	11734396_at	10.33	0.027
PARP14	11721997_s_at	2.78	0.00222	IFI16	11716795_s_at	10.21	0.0114
APOL6	11732243_at	2.76	0.0036	PNPT1	11734726_x_at	10.2	0.000133
GCH1	11721733_a_at	2.76	0.00209	PKDCC	11716409_at	10.08	0.000362
TFPI2	11758967_s_at	2.76	0.0141	IL7	11747034_a_at	10.04	0.0155
NLRC5	11755758_s_at	2.75	0.00109	TAP1	11730729_a_at	9.98	3.9e-05
TDRD7	11719216_a_at	2.75	0.00159	AIM1	11719247_at	9.76	0.0001
TLR3	11730296_a_at	2.75	0.0156	PIK3AP1	11719029_at	9.75	0.00167
ZNFX1	11744054_a_at	2.7	0.0174	BTN3A3	11734117_a_at	9.7	0.00388
CASP4	11760221_at	2.69	0.00378	PLEKHA4	11733754_a_at	9.64	0.00242
RGCC	11717582_a_at	2.67	0.00913	TAP2	11741632_a_at	9.62	0.000728
PHLDA1	11721306_at	2.64	0.00229	UBE2L6	11721994_s_at	9.59	0.000199
SAMHD1	11739149_a_at	2.64	0.00432	CLDN23	11728603_a_at	9.58	0.00536
CLCF1	11725767_at	2.63	0.0011	LMO2	11730469_s_at	9.56	0.000813
TAP1	11757351_a_at	2.62	0.00251	CPXM1	11723714_a_at	9.48	0.00166
DNAJB1	11715446_a_at	2.61	0.000558	ENOX1	11740718_a_at	9.29	0.00716
TRIM38	11736694_x_at	2.61	0.00228	ISLR	11716549_s_at	9.28	0.000726
FST	11732713_at	2.6	0.00374	DCN	11763262_at	9.24	0.00236
SOD2	11758924_x_at	2.6	0.000912	TSHZ2	11758468_s_at	9.23	0.00369
ZFPM2	11728570_at	2.59	0.0363	GBP6	11736160_at	9	0.0114
SOCS3	11719218_at	2.57	0.000464	KIAA1644	11758406_s_at	8.98	0.000831
ARHGAP27	11719745_s_at	2.55	0.0104	CEACAM1	11723282_a_at	8.96	0.00195
VEGFA	11725371_s_at	2.55	0.00759	LRIG3	11724098_x_at	8.88	0.000578
CD274	11728316_at	2.53	0.0168	MTMR11	11737388_s_at	8.84	0.00705
HDX	11733336_a_at	2.53	0.00851	MOV10	11749660_a_at	8.76	0.00301
ICAM1	11733000_at	2.53	0.0023	PML	11726876_a_at	8.74	0.000315
PVR	11719177_x_at	2.53	0.00112	NLRC5	11755758_s_at	8.55	0.000907
BNC1	11751918_a_at	2.52	0.000349	MLKL	11754630_a_at	8.47	0.000326
IRF9	11720209_at	2.52	0.0179	EBF1	11726801_at	8.44	0.00109
APOL2	11737791_s_at	2.5	0.00748	WARS	11726287_a_at	8.43	9.5e-05
C15orf48	11743350_a_at	2.5	0.000843	RUNX1T1	11736798_a_at	8.43	0.0118
ETV7	11750455_x_at	2.49	0.00996	OLFML1	11733132_at	8.33	0.0113
RBBP6	11737034_a_at	2.49	0.00488	UBA7	11718608_at	8.33	0.00133
ITPRIP	11728073_a_at	2.48	0.00409	TDRD7	11719216_a_at	8.3	0.000405
HIVEP2	11754206_a_at	2.47	0.019	LAMP3	11725429_at	8.26	0.0242
DUSP6	11744435_a_at	2.46	0.00972	SIPA1L2	11744184_a_at	8.19	0.00864
TRIM14	11725413_x_at	2.46	0.00781	CDC25B	11718005_a_at	8.17	0.00299
CREM	11731026_a_at	2.45	0.0209	SLC2A12	11730239_a_at	8.15	0.00257
TMEM140	11758500_s_at	2.44	0.0192	LAP3	11721243_a_at	8.14	0.000953
FZD8	11758064_s_at	2.43	0.000584	PLA1A	11727116_a_at	8.09	0.00747
NCOA7	11718026_a_at	2.43	0.00109	NR0B1	11730508_s_at	8.04	0.000688
ESM1	11729647_s_at	2.42	0.0155	RASL12	11719234_at	7.93	0.00382
MYD88	11720624_a_at	2.42	0.00724	EDNRA	11719489_a_at	7.83	0.000151
TM4SF1	11753129_a_at	2.42	0.00274	COL14A1	11757921_s_at	7.72	0.00375
ACKR3	11722598_s_at	2.41	0.0305	DNM1	11720616_a_at	7.7	0.00457
ADAMTS6	11728612_at	2.4	0.00373	CYP2J2	11722614_a_at	7.68	0.00416
NFKBIA	11757894_x_at	2.4	0.000597	ODF3B	11744920_a_at	7.62	0.00324
BDKRB1	11728504_a_at	2.39	0.0093	COMP	11750735_a_at	7.61	0.00373
IFIT5	11726656_a_at	2.38	0.00254	NLGN4X	11730993_a_at	7.57	0.00013
IRF2	11754330_a_at	2.37	0.000327	PCDH18	11733972_at	7.55	0.00434
JUN	11718395_s_at	2.37	0.02	CLU	11756547_a_at	7.54	0.00276
RND3	11753427_a_at	2.36	0.00742	FNDC1	11723174_a_at	7.51	0.000647
FGF7	11734948_x_at	2.34	0.021	SLC23A1	11726330_a_at	7.49	0.00733
PLEKHA4	11733754_a_at	2.34	0.0164	RBM43	11759214_s_at	7.48	0.00711
TGIF1	11740938_a_at	2.34	0.0187	SDPR	11725695_s_at	7.45	0.00436
GBP2	11762406_s_at	2.32	0.00986	FYB	11730374_a_at	7.36	0.00346
NOCT	11745129_x_at	2.32	0.00525	EIF2AK2	11730991_a_at	7.32	0.000313
FAM167A	11723789_a_at	2.29	0.00536	APOL1	11735997_x_at	7.27	0.00788
PNPT1	11734725_a_at	2.28	0.00756	RAB7B	11754764_a_at	7.25	0.000853
ANGPTL4	11716630_a_at	2.26	0.0168	SLC25A28	11755962_a_at	7.24	0.00187
PHLDB2	11737039_a_at	2.26	0.00316	COL21A1	11724080_x_at	7.23	0.00737
MLKL	11754630_a_at	2.23	0.00224	GALNT15	11726079_x_at	7.15	5.6e-05
BCAR3	11755006_x_at	2.22	0.00065	PSMB8	11747961_a_at	7.12	0.00366
TRIM25	11758537_s_at	2.22	0.00251	FAM26F	11723025_at	7.07	0.00235
C8orf4	11758013_s_at	2.2	0.00624	BNC2	11755812_a_at	6.94	0.0107
APOBEC3G	11720510_a_at	2.19	0.00707	LGALS3BP	11715370_s_at	6.9	0.000687
KIAA1217	11731663_a_at	2.18	0.0423	EDNRB	11747223_a_at	6.9	0.0138
ARHGAP22	11715167_at	2.17	0.00766	CFD	11725980_at	6.89	0.00468
F2RL1	11728828_at	2.17	0.0155	NPTX1	11755325_s_at	6.84	0.00715
NEDD9	11725057_s_at	2.17	3.9e-05	FBXO6	11742889_at	6.81	0.000217
AVPI1	11717678_at	2.16	0.00658	IRF1	11716733_at	6.76	0.0026
GDF15	11716664_x_at	2.16	0.0322	SLC1A3	11726252_a_at	6.74	0.00275
PPM1K	11727871_at	2.16	0.0152	GABRE	11734614_a_at	6.74	0.0092
LMO2	11730469_s_at	2.15	0.00439	NYNRIN	11722292_a_at	6.73	4.6e-05
NGF	11729937_at	2.15	0.00589	CTSS	11719554_at	6.73	0.000302
ZBTB42	11727717_at	2.15	0.0218	ZNF423	11758678_s_at	6.65	0.018
TREX1	11720276_s_at	2.14	0.0307	ASAP3	11721759_a_at	6.64	0.000597
BATF3	11738168_a_at	2.13	0.00316	MAF	11733088_at	6.6	0.00298
CHIC2	11728758_at	2.13	0.00751	TNC	11747935_a_at	6.59	0.000858
PDLIM4	11730740_a_at	2.13	0.0158	SLC26A4	11737329_at	6.58	0.000806
SLC25A28	11755962_a_at	2.13	0.0124	RSPO3	11724619_at	6.55	0.00183
CEBPB	11743077_s_at	2.12	0.00272	ACSL5	11723946_a_at	6.5	0.00259
STAT1	11726690_a_at	2.12	0.00931	PLXNC1	11759184_at	6.48	0.00228
SPRY2	11753988_a_at	2.11	0.00014	ZNFX1	11753034_a_at	6.45	0.00238
MYO10	11759661_at	2.1	0.00793	PARD3	11758894_at	6.38	0.000285
CSF2	11728876_at	2.09	0.00163	C14orf159	11718190_s_at	6.33	0.0013
GMPR	11720202_at	2.09	0.012	TRIM21	11723623_s_at	6.27	0.000498
LRRFIP1	11722302_a_at	2.09	0.0188	CRLF1	11721368_at	6.21	0.00124
MAMLD1	11755364_a_at	2.09	0.0379	IL4I1	11732110_a_at	6.19	0.000132
CLDN1	11728232_a_at	2.08	0.017	RBCK1	11735723_s_at	6.18	5.7e-05
FGF2	11725040_at	2.07	0.00919	MRGPRF	11721247_a_at	6.14	0.00171
EIF2AK2	11730992_x_at	2.06	0.00612	RNF175	11729027_a_at	6.13	0.0082
NFATC4	11734966_x_at	2.06	0.0118	TCF21	11723755_x_at	6.12	0.0109
SPSB1	11719259_s_at	2.06	0.0059	SEMA4D	11730005_a_at	6.12	0.0163
LRRC8C	11723591_at	2.05	0.0077	ACKR4	11741286_a_at	6.1	0.0122
F3	11721291_a_at	2.04	0.00597	GAS1	11721895_x_at	6.05	0.0034
AIM2	11730458_at	2.03	0.0106	RHOU	11717417_s_at	6.04	0.0044
CCL7	11729847_a_at	2.03	0.00369	ADAR	11739023_a_at	5.99	0.00576
BCL6	11720745_a_at	2.02	0.000394	FLRT3	11742768_a_at	5.98	0.00179
DIEXF	11728258_at	2.02	0.0199	SERPING1	11751845_x_at	5.97	0.00234
FSD1L	11736850_a_at	2.02	0.022	PTGIS	11724441_x_at	5.97	0.00124
IFI35	11719492_s_at	2.01	0.0196	KIF5C	11741197_s_at	5.94	0.0102
PODXL	11715763_a_at	2.01	0.0175	GDF10	11729995_a_at	5.94	0.00618
ELF1	11740444_s_at	2	0.0131	ANGPTL2	11718267_a_at	5.93	0.00177
HIVEP1	11722548_at	2	0.0372	C3AR1	11721099_at	5.91	0.0195
SMOX	11731064_a_at	2	0.00309	SLC18B1	11758075_s_at	5.87	0.00138
EMSY	11760585_at	-2	0.00822	FAM122C	11738268_a_at	5.85	0.00506
HOXA9	11725603_a_at	-2	0.00635	S1PR3	11725905_a_at	5.84	0.000582
ZBED8	11729898_at	-2	0.00299	PTGFRN	11717340_at	5.82	0.000853
FAN1	11744666_at	-2.01	0.000298	ADAMTS1	11754662_s_at	5.79	0.000651
TP53INP1	11718610_at	-2.02	0.00377	TRPC3	11737164_s_at	5.75	0.00953
TSHZ1	11757861_a_at	-2.02	0.037	HTR2B	11728104_at	5.73	0.0218
ADAT2	11732563_a_at	-2.03	0.022	INHBE	11736262_at	5.73	0.0192
ZNF566	11732295_at	-2.03	0.00637	EPB41L3	11745192_a_at	5.73	0.00129
ABCC5	11730509_s_at	-2.04	0.000198	FLT3LG	11730099_a_at	5.69	0.00241
ZFP3	11729890_at	-2.04	0.00405	AQP1	11715942_a_at	5.66	0.0023
ZNF287	11733350_at	-2.04	0.00108	STAT2	11755147_s_at	5.61	0.000541
PTCH1	11743679_a_at	-2.05	0.0277	CILP	11743818_a_at	5.61	0.0183
ZNF780A	11734263_at	-2.05	0.0342	PCDH8	11732647_a_at	5.59	0.0167
RFESD	11735412_a_at	-2.07	0.00807	MDK	11718037_x_at	5.58	0.00228
TMEM182	11733385_a_at	-2.07	0.0216	IL15RA	11731039_s_at	5.57	0.000211
TRIM68	11724051_at	-2.07	0.000866	PRKD2	11756959_x_at	5.48	0.00158
DIDO1	11752276_a_at	-2.08	0.0171	SCIN	11731606_at	5.47	0.00854
HIST2H2BE	11717090_a_at	-2.08	0.00199	ZFP36L2	11715818_at	5.44	0.00451
MBLAC2	11755652_x_at	-2.08	0.00388	ZC3HAV1	11756839_x_at	5.41	0.00151
MTCP1	11734403_at	-2.08	0.0243	APOC1	11757373_x_at	5.4	0.0191
TMEM177	11724356_a_at	-2.08	0.00929	SERPINF1	11716014_a_at	5.39	0.00705
DLEU1	11753899_a_at	-2.09	0.000538	COL3A1	11715414_x_at	5.38	0.00064
MEX3B	11730404_at	-2.09	0.038	C7orf31	11725165_a_at	5.37	0.00553
PHIP	11720361_at	-2.09	0.0164	ACTG2	11715793_a_at	5.33	0.000301
PIK3IP1	11757868_a_at	-2.09	0.00196	C8orf31	11734470_x_at	5.33	0.00106
ZNF397	11744090_at	-2.1	0.00305	RAB42	11737299_at	5.32	0.00491
MGEA5	11759573_at	-2.11	0.0152	NREP	11724481_a_at	5.3	0.00054
ZNF345	11737330_at	-2.11	0.0119	CFB	11733725_a_at	5.3	0.00135
HOXA11	11744770_a_at	-2.12	0.0071	SETBP1	11756106_a_at	5.26	0.0109
PDCD2L	11722085_a_at	-2.12	0.00955	PACSIN3	11719970_a_at	5.23	0.00347
ELAC1	11723518_at	-2.13	0.0122	GLI3	11723374_at	5.23	0.0011
GPATCH11	11760234_at	-2.13	0.0328	PHACTR4	11755359_x_at	5.22	0.000113
KIAA1586	11733196_a_at	-2.14	0.0468	GJD3	11727360_a_at	5.22	0.00233
ARRDC3	11758221_s_at	-2.16	0.026	OLFML2B	11720441_x_at	5.22	0.00305
ZNF442	11731369_x_at	-2.16	0.0259	TSPAN33	11721184_at	5.2	0.00733
ZSCAN26	11724088_a_at	-2.16	0.0304	C4A/C4B	11754270_a_at	5.12	0.00126
NAP1L3	11721110_s_at	-2.18	0.0192	PTCHD4	11760540_at	5.12	0.0173
ZNF709	11731962_a_at	-2.19	0.00206	FAM13A	11742816_a_at	5.11	0.00306
GOLGA6L9 (includes others)	11745580_x_at	-2.2	0.0498	ELN	11754442_x_at	5.1	0.000459
ZNF449	11758540_s_at	-2.21	0.00966	REC8	11718204_a_at	5.09	0.000169
HIST1H2BC	11759760_s_at	-2.23	0.0373	PDPN	11724736_x_at	5.09	0.0105
ZKSCAN7	11732325_at	-2.24	0.0354	TMEM119	11721198_a_at	5.09	0.000324
ZNF480	11733207_a_at	-2.24	0.024	PHF11	11719902_a_at	5.08	0.00158
ZNF766	11723786_a_at	-2.24	0.00842	SLC9A9	11757926_s_at	5.07	0.0111
HIST1H3D	11741186_at	-2.28	8e-06	ECM2	11756537_a_at	5.07	0.0191
ZNF226	11735717_a_at	-2.28	0.0213	TBX5	11736973_a_at	5.05	0.000223
SPIN3	11756894_a_at	-2.3	0.0089	TBX4	11759008_at	5.05	0.00187
IRAK1BP1	11736577_a_at	-2.33	0.023	CPZ	11727836_a_at	5.04	0.00543
HOXA1	11758441_s_at	-2.35	0.0125	HPSE	11758873_a_at	5	0.012
SEPSECS	11750423_a_at	-2.36	0.0315	KCTD14	11724405_at	4.96	0.0021
SESN1	11719062_a_at	-2.38	0.029	SLC7A7	11720989_a_at	4.96	0.000194
TET1	11726932_a_at	-2.4	0.00172	CD38	11729769_a_at	4.95	0.0321
ZNF441	11735323_at	-2.43	0.00988	CDON	11739783_a_at	4.94	0.00956
GDPD1	11763193_at	-2.45	0.0122	SYNE2	11756450_s_at	4.93	0.00992
THNSL1	11724862_at	-2.48	0.00609	MEIS2	11724650_a_at	4.93	0.00143
ZNF181	11728483_at	-2.52	0.00547	SRD5A2	11726918_at	4.92	0.0416
CEP68	11730777_a_at	-2.56	0.0107	CNP	11725629_s_at	4.91	0.00105
FAM217B	11759407_at	-2.6	0.0119	TNS2	11756887_a_at	4.91	0.0027
KBTBD6	11723209_s_at	-2.6	0.00713	ADAM33	11734962_x_at	4.91	0.00119
ALS2	11730691_s_at	-2.62	0.00475	GBP5	11729274_a_at	4.89	0.00194
HIST1H2BG	11734797_x_at	-2.62	0.000919	GUCY1B3	11726581_a_at	4.89	0.00411
HOXA13	11740558_at	-2.62	0.00156	ZNF618	11756917_a_at	4.88	0.0246
ZNF608	11755450_a_at	-2.63	0.00538	GAL3ST4	11728763_x_at	4.87	0.000532
ZNF77	11727276_at	-2.66	0.00228	POLA2	11746633_a_at	4.86	0.00625
ARHGEF26	11746140_a_at	-2.67	0.0266	C1R	11742701_x_at	4.85	0.000374
PNISR	11759599_at	-2.67	0.00512	NR1H3	11719393_a_at	4.84	0.00917
HIST1H2AD	11738058_s_at	-2.69	0.0218	CHRDL1	11718620_a_at	4.83	0.00117
GIT2	11722765_a_at	-2.7	0.00186	WISP1	11764247_s_at	4.81	0.00499
CEP97	11730572_at	-2.72	0.00404	ZMYM3	11718003_at	4.81	0.00509
ZNF540	11745781_s_at	-2.75	0.039	KIAA1217	11731663_a_at	4.8	0.00607
ZNF571	11732651_at	-2.79	0.0118	COL15A1	11720431_s_at	4.78	0.000561
ZNF285	11729402_at	-2.83	0.004	LDLR	11720028_x_at	4.77	0.00612
ARRDC4	11719761_at	-2.86	0.000972	PDGFD	11722855_at	4.76	0.0107
ZNF30	11740295_a_at	-2.97	0.001	TRIM38	11736694_x_at	4.72	0.000463
FAM117B	11726459_at	-3.08	0.0211	CACNA2D4	11755141_a_at	4.71	0.00702
CROT	11744554_at	-3.25	0.0213	PTK2B	11720982_s_at	4.7	0.00448
MT1G	11717386_s_at	-5.26	0.0176	FAM134B	11753179_s_at	4.7	0.0263
TXNIP	11748543_a_at	-5.55	0.00374	KBTBD11	11721566_s_at	4.7	0.00492
				BTN3A1	11740447_x_at	4.68	0.007
				PSMB10	11716641_x_at	4.67	0.000352
				RGS2	11715757_a_at	4.64	0.000578
				PTPRN2	11729976_a_at	4.63	0.00687
				FES	11722039_x_at	4.62	0.00439
				OAF	11717321_at	4.61	0.00581
				CPT1B	11732524_a_at	4.6	0.0261
				CXCL9	11719943_at	4.59	0.0139
				MIR99AHG	11740758_a_at	4.59	0.00968
				COL6A2	11744348_x_at	4.58	0.000486
				MCUB	11758793_at	4.57	0.0131
				GLDN	11731172_s_at	4.57	0.0064
				ALPK1	11730576_a_at	4.56	0.00083
				ASPHD2	11724392_at	4.54	0.00397
				REV3L	11746351_a_at	4.54	0.00152
				CCDC146	11744508_a_at	4.54	0.00245
				OLFML3	11715873_a_at	4.52	0.00205
				TCF4	11724243_at	4.51	0.0137
				KCNK2	11730493_a_at	4.5	0.013
				RASSF2	11739232_x_at	4.5	0.000777
				SHOX2	11731222_a_at	4.49	0.00273
				HLA-C	11760444_x_at	4.49	0.00814
				ACKR3	11722598_s_at	4.48	0.0147
				ADAMTS5	11726854_s_at	4.47	0.000185
				TMCO4	11722523_a_at	4.47	0.00261
				ZNF395	11722858_s_at	4.47	0.0014
				IL17RD	11723173_at	4.44	0.00292
				FAXDC2	11755573_s_at	4.43	0.0029
				ARHGAP6	11728900_a_at	4.42	0.00255
				TMEM30B	11755726_a_at	4.41	0.0214
				ARHGEF40	11755297_a_at	4.4	0.0156
				TMEM62	11721414_s_at	4.4	0.00442
				SIX1	11724113_a_at	4.4	0.00813
				PTGDS	11756587_a_at	4.4	0.00521
				SMPDL3A	11723585_a_at	4.4	0.000986
				IFIT5	11726655_at	4.38	0.0113
				CHRFAM7A	11740008_s_at	4.37	0.0013
				MSX2	11730340_x_at	4.35	0.00489
				TRERF1	11727642_a_at	4.35	0.00759
				TRIL	11757583_s_at	4.33	0.00937
				EFS	11721599_s_at	4.33	0.00687
				IL33	11743859_x_at	4.32	0.000894
				SEPT4	11745227_x_at	4.32	0.0468
				HMGCS1	11716987_a_at	4.27	0.00872
				TOX	11740242_s_at	4.25	0.00541
				ATP8B4	11730121_a_at	4.25	0.0165
				AGTR1	11725176_s_at	4.23	0.0238
				ANKIB1	11756260_s_at	4.23	0.00347
				KCTD12	11715951_s_at	4.23	0.0067
				OGN	11736190_a_at	4.21	0.0328
				ATXN7L1	11741644_a_at	4.21	0.0274
				ZNF521	11725423_a_at	4.19	0.0107
				SMARCD3	11754980_a_at	4.19	0.00386
				MASTL	11723771_a_at	4.18	0.00126
				TNFRSF14	11745894_x_at	4.18	0.00562
				GAP43	11741000_x_at	4.16	0.0015
				C14orf93	11745389_x_at	4.15	0.00349
				GTF2IRD2/GTF2IRD2B	11741068_s_at	4.15	0.00919
				TRIM56	11725697_at	4.13	0.00567
				SELENBP1	11716401_a_at	4.13	0.00358
				AMPH	11724473_a_at	4.12	0.00335
				NUB1	11717503_s_at	4.12	0.000723
				PBX1	11719412_at	4.12	0.00529
				LZTS2	11717074_a_at	4.1	0.00162
				DAAM2	11724178_a_at	4.1	0.0153
				PCGF5	11759592_at	4.09	0.00398
				TSPAN2	11728388_at	4.09	0.00515
				SLC27A3	11720187_a_at	4.09	0.00168
				AKR1C1/AKR1C2	11719172_x_at	4.09	0.00586
				TRIM25	11758537_s_at	4.07	0.00082
				CXCL16	11756645_x_at	4.07	0.0132
				PCOLCE	11715652_a_at	4.06	0.00572
				AMOT	11739351_a_at	4.06	0.00246
				DLK1	11757859_x_at	4.05	0.00316
				RGMA	11754792_a_at	4.05	0.00892
				LRRN4CL	11733166_at	4.03	0.00971
				GTPBP1	11719622_at	4.01	0.00289
				TMEM229B	11723159_at	4.01	0.0186
				VSTM4	11739622_at	4.01	0.00459
				B3GALT4	11726055_at	3.99	0.0136
				ADCY7	11720747_a_at	3.98	0.000462
				CLIC6	11725922_a_at	3.98	0.0249
				TRIM69	11733659_a_at	3.97	0.00289
				BTC	11762566_at	3.96	0.0194
				LURAP1L	11720515_s_at	3.95	0.0386
				TGFBR3	11718900_a_at	3.95	0.000894
				VWA5A	11725691_a_at	3.95	0.0217
				TRIM5	11735044_x_at	3.94	0.00189
				PLPP3	11756162_s_at	3.93	0.0174
				COL1A1	11746872_a_at	3.93	0.00123
				TCIRG1	11744180_a_at	3.92	0.00243
				OGFR	11744786_x_at	3.9	0.00118
				DNPEP	11742822_a_at	3.9	0.00532
				CNDP2	11745841_a_at	3.9	0.0198
				XRN1	11740429_s_at	3.89	0.0031
				HNMT	11725054_a_at	3.87	0.0356
				STX17	11723806_at	3.87	0.00146
				MMP2	11743250_a_at	3.86	0.00535
				FAM175A	11729279_x_at	3.85	0.0102
				STAT5A	11717178_a_at	3.84	0.00732
				TEAD2	11758665_s_at	3.84	0.0027
				PXK	11752622_a_at	3.84	0.00657
				SSBP2	11718780_a_at	3.83	0.00573
				CHTOP	11754759_a_at	3.82	0.00247
				ZFYVE26	11754428_a_at	3.81	0.000935
				WISP2	11735059_a_at	3.8	0.000919
				EVL	11727835_a_at	3.8	0.00115
				GLIPR2	11720063_a_at	3.8	0.00525
				GTF2IRD1	11750604_a_at	3.79	0.000162
				MMP13	11729297_at	3.79	0.005
				CYP24A1	11732877_a_at	3.79	0.0204
				LPAR1	11747839_a_at	3.78	0.0151
				RIMBP2	11731910_at	3.78	0.00446
				AGBL2	11731341_a_at	3.78	0.0181
				STAT6	11742724_x_at	3.78	0.00106
				LRRC27	11755495_a_at	3.76	0.0175
				HLA-E	11758879_s_at	3.76	0.00457
				CELF2	11723464_s_at	3.76	0.00305
				PPM1K	11727871_at	3.75	0.00823
				RFX5	11725091_at	3.75	0.0105
				ADM	11756406_x_at	3.74	0.00184
				BIN1	11719631_s_at	3.73	0.00158
				ZNF532	11739574_x_at	3.73	0.00283
				KYNU	11719120_a_at	3.72	0.0117
				PBX2	11725433_at	3.72	0.00186
				ISM1	11730523_at	3.72	0.00321
				MFAP4	11729157_a_at	3.72	0.012
				MID1	11745148_a_at	3.72	0.00152
				SUSD3	11734084_a_at	3.7	0.00592
				TBX1	11732881_s_at	3.7	0.0286
				SH3BP2	11724312_a_at	3.68	0.00895
				MYLIP	11718007_a_at	3.67	0.00722
				CLEC3B	11727867_a_at	3.67	0.00126
				GSDMD	11741138_a_at	3.66	0.00159
				IL15	11740881_x_at	3.65	0.0101
				TLR2	11754833_a_at	3.65	0.00903
				CUEDC1	11748259_a_at	3.64	0.036
				LY6E	11715419_at	3.64	0.000734
				RICTOR	11746384_s_at	3.63	0.0278
				LRRC32	11721995_a_at	3.63	0.0174
				PARP4	11718382_x_at	3.63	0.00574
				DLL1	11724938_at	3.62	0.0259
				CCDC102A	11729416_at	3.62	0.0175
				HLA-B	11755933_x_at	3.62	0.00708
				C5orf56	11738088_a_at	3.62	0.0175
				GRHL1	11727556_a_at	3.62	0.00761
				SASH1	11718433_a_at	3.61	0.0268
				FBLN2	11755802_a_at	3.61	0.000601
				TMEM100	11741049_s_at	3.6	0.017
				DCLK1	11728342_at	3.6	0.00941
				APOE	11744068_x_at	3.59	0.00152
				TAPBPL	11721460_s_at	3.59	0.00285
				SULF2	11721493_a_at	3.58	0.00143
				HES4	11726474_a_at	3.57	0.0248
				SLFN5	11733213_x_at	3.57	0.0204
				CES2	11728677_a_at	3.57	0.00782
				IGFLR1	11726464_a_at	3.56	0.00251
				STRA6	11733687_s_at	3.56	0.000719
				DDIT4	11743972_a_at	3.54	0.00192
				PTPRD	11721790_s_at	3.54	0.00624
				SST	11715481_a_at	3.54	0.0177
				SERPINH1	11744209_s_at	3.53	0.00336
				HAPLN3	11724883_a_at	3.52	0.0116
				PITX1	11721178_a_at	3.51	0.0196
				STEAP4	11720007_a_at	3.5	0.0341
				KLHDC7B	11731756_at	3.5	0.00107
				SBF2	11739477_a_at	3.49	0.00513
				PTK7	11755918_a_at	3.49	0.000804
				CALHM2	11744538_a_at	3.49	0.0011
				PLAC9	11718301_at	3.49	0.00212
				MAP1A	11727030_s_at	3.49	0.00284
				BTN3A2	11730806_at	3.48	0.00769
				TTC30A	11728326_a_at	3.48	0.0288
				MBD5	11751963_a_at	3.47	0.0107
				IRF2	11754330_a_at	3.46	0.00124
				MARCKS	11757816_s_at	3.46	0.00693
				NINL	11757949_s_at	3.44	0.000767
				LYPD5	11729803_a_at	3.44	0.0445
				IGFBP2	11722583_a_at	3.43	0.00614
				KANSL1L	11745669_a_at	3.42	0.0322
				CCDC8	11740068_at	3.42	0.0164
				TRIM9	11720618_s_at	3.41	0.0137
				FMR1	11744563_a_at	3.4	0.00392
				KLF11	11727145_s_at	3.4	0.00904
				SLC6A9	11737326_a_at	3.39	0.00147
				MOCOS	11727675_at	3.39	0.00181
				PLCL1	11728571_a_at	3.39	0.0152
				PYCARD	11721169_a_at	3.38	0.00862
				GRIA3	11725754_at	3.37	0.0256
				TMEM150C	11759123_at	3.37	0.0357
				TSHZ1	11757861_a_at	3.37	0.0106
				AKT2	11749525_a_at	3.36	0.0164
				RAB33A	11732962_a_at	3.36	0.0276
				PALM	11717713_a_at	3.36	0.0275
				THRB	11758048_s_at	3.35	0.00578
				P2RX7	11736065_x_at	3.35	0.00229
				PLD1	11723546_s_at	3.34	0.00627
				OLFML2A	11720277_a_at	3.34	0.0031
				PCSK1	11736339_a_at	3.33	0.00118
				BAALC	11720815_a_at	3.33	0.00899
				FOXQ1	11722783_at	3.32	0.0114
				ARID5B	11750222_a_at	3.32	0.022
				TGFB1I1	11755027_a_at	3.32	0.00484
				DENND2D	11755291_a_at	3.31	0.00934
				CMTR1	11754287_a_at	3.31	6.13e-07
				NFIB	11717219_s_at	3.31	0.00494
				AHNAK2	11717131_a_at	3.31	0.000674
				COL6A1	11715403_a_at	3.31	0.0181
				AKNA	11730935_a_at	3.31	0.000458
				BATF3	11738168_a_at	3.29	0.00124
				SYCP2	11743708_at	3.29	0.0323
				GNG2	11721248_s_at	3.29	0.00131
				LSAMP	11760699_a_at	3.28	0.0171
				C1S	11758100_s_at	3.28	0.00341
				SUOX	11721974_a_at	3.28	0.0012
				ATP10A	11740041_at	3.27	0.0128
				BLZF1	11736115_at	3.26	0.0416
				IFITM1	11715670_a_at	3.26	0.00169
				IGFBP4	11715465_at	3.26	0.0039
				GBP3	11741911_a_at	3.25	0.00397
				BAG1	11716127_a_at	3.25	0.00373
				NPIPA7 (includes others)	11725732_x_at	3.25	0.00187
				SOX12	11726934_x_at	3.25	0.00375
				HTRA1	11747787_a_at	3.25	0.00228
				STARD4	11736424_a_at	3.24	0.00349
				ERAP2	11747137_x_at	3.24	0.000316
				TENM4	11743870_at	3.24	0.0327
				SPEG	11759565_a_at	3.24	0.00542
				WEE1	11719047_s_at	3.24	0.000442
				CTSO	11743321_at	3.24	0.000712
				CLMP	11729308_at	3.23	0.00557
				OPRL1	11744636_a_at	3.23	0.000109
				DMKN	11763216_x_at	3.23	0.0038
				COL5A3	11721742_at	3.22	0.0126
				UAP1L1	11733346_at	3.21	0.019
				ERMAP	11730313_a_at	3.21	0.00728
				METTL7A	11757815_s_at	3.21	0.0268
				ANK2	11755331_a_at	3.2	0.0137
				CAPN3	11755460_x_at	3.2	0.00402
				FRAS1	11723177_at	3.2	0.0043
				MTCL1	11754450_s_at	3.19	0.00981
				THBS2	11742712_a_at	3.19	0.0115
				MXRA5	11744072_at	3.19	0.000154
				AHRR	11729561_a_at	3.19	0.00241
				MTHFR	11727179_a_at	3.18	0.0171
				LRRC15	11723164_a_at	3.18	0.00456
				NDRG4	11743415_s_at	3.18	0.00222
				ZFHX4	11729327_a_at	3.18	0.0221
				CCDC191	11721988_at	3.17	0.0378
				CBLN3	11731150_at	3.17	0.0126
				ZMYND8	11730841_a_at	3.17	0.0158
				SEZ6L2	11743435_a_at	3.17	0.00877
				TRAF3IP2	11716148_a_at	3.16	0.00044
				DENND2A	11721756_a_at	3.16	0.00202
				HCFC1R1	11724066_s_at	3.16	0.00365
				NCOA7	11754951_a_at	3.15	3.8e-05
				PATL1	11717957_at	3.15	0.00347
				SLCO3A1	11754796_a_at	3.15	0.00155
				CLDN11	11723225_a_at	3.15	0.0252
				PIM1	11717256_at	3.14	0.0101
				CASP10	11728056_a_at	3.14	0.00664
				PRRX1	11737200_a_at	3.14	0.00069
				ART5	11735519_a_at	3.14	0.0141
				CASP8	11728978_x_at	3.14	0.0269
				PDGFRA	11743850_at	3.13	0.00139
				LOC728743	11754386_s_at	3.13	0.00234
				MAP3K12	11735089_a_at	3.13	0.0115
				SLC39A1	11751314_a_at	3.13	0.00842
				EPHB3	11724421_at	3.13	0.0183
				KAT6B	11740234_a_at	3.13	0.012
				ARMC9	11764003_s_at	3.12	0.00356
				ST6GALNAC5	11727448_x_at	3.12	0.0246
				GPNMB	11748750_a_at	3.12	0.00652
				HSD11B1	11741779_s_at	3.11	0.017
				CHKB	11744157_s_at	3.11	0.00897
				SEMA3D	11731195_at	3.11	0.00703
				SERPINB1	11748280_a_at	3.1	0.00168
				ZNF467	11732589_a_at	3.1	0.0127
				CD68	11729741_x_at	3.1	0.019
				FAM43A	11742961_s_at	3.1	0.00732
				ELF4	11721574_a_at	3.09	0.000114
				ROR1	11752290_s_at	3.09	0.0118
				ARMCX1	11720048_x_at	3.08	0.0065
				SERPINB2	11716631_s_at	3.07	0.00287
				CCIN	11733016_at	3.07	0.002
				ADORA1	11726657_a_at	3.07	0.0146
				GNAI2	11746875_x_at	3.07	0.0314
				TMEM132B	11731220_s_at	3.07	0.000686
				FAM83H	11719151_at	3.05	0.0178
				WIPF1	11757459_s_at	3.05	0.00434
				TNKS2	11722462_a_at	3.05	0.0357
				SPATA13	11754768_x_at	3.05	0.000592
				C1RL	11733530_at	3.05	0.0117
				FMOD	11716826_a_at	3.05	0.00404
				DDO	11731832_x_at	3.04	0.00763
				PARP10	11724188_x_at	3.03	0.0107
				AGT	11730726_s_at	3.03	0.00384
				FAM213A	11756668_x_at	3.03	0.0325
				HDAC6	11756962_x_at	3.02	0.00769
				ZNF503	11731596_a_at	3.02	0.0295
				SNX21	11727980_a_at	3.02	0.0014
				MAP10	11740271_at	3.02	0.0113
				SLC12A7	11757977_s_at	3.01	0.00142
				ADGRG1	11716395_a_at	3.01	0.00465
				C4orf33	11735178_a_at	3.01	0.00412
				LTBP4	11757553_x_at	3.01	0.000761
				LPAR6	11743071_a_at	3.01	0.0173
				FAM65B	11724381_at	3	0.00128
				KIAA0930	11725352_a_at	3	0.0021
				COL4A2	11715451_a_at	3	0.00589
				ABCG2	11724538_a_at	2.99	0.018
				CARMN	11754390_s_at	2.99	0.0256
				FAM111A	11730690_a_at	2.98	0.00207
				TIA1	11758049_s_at	2.98	0.0174
				TWIST2	11757853_s_at	2.98	0.00229
				SMCHD1	11720587_s_at	2.98	0.0234
				TYMP	11722449_x_at	2.98	0.00584
				MEDAG	11736363_s_at	2.97	0.00125
				TINF2	11729448_a_at	2.97	0.0229
				IL3RA	11732469_at	2.97	0.0103
				EPHA4	11723440_a_at	2.97	0.0049
				SDC3	11739277_at	2.97	0.0329
				HOXD13	11758505_s_at	2.97	0.0272
				STARD5	11729953_a_at	2.97	0.012
				ARHGAP20	11726905_a_at	2.96	0.013
				SBSN	11754559_a_at	2.96	0.0118
				TRIM6	11725277_a_at	2.96	0.00276
				EHMT2	11732391_a_at	2.96	0.00588
				MICAL1	11719686_a_at	2.95	9.5e-05
				EHBP1	11719646_a_at	2.94	0.000747
				PDGFRB	11715852_at	2.94	0.00112
				TRIP6	11745191_a_at	2.94	0.00694
				GOLGA8A/GOLGA8B	11744407_x_at	2.94	0.0155
				SOCS2	11735148_a_at	2.93	0.00244
				FBXL7	11721378_at	2.93	0.000992
				APOD	11756065_x_at	2.93	0.0395
				NFIX	11727161_a_at	2.93	0.00507
				CFI	11718481_s_at	2.93	0.00169
				ATF5	11754592_x_at	2.92	0.0463
				STAP2	11721943_a_at	2.92	0.00402
				PTGIR	11726062_at	2.92	0.016
				HLA-A	11749990_x_at	2.91	0.0129
				MAML3	11743879_at	2.91	0.000721
				IKBKE	11720957_a_at	2.91	0.0193
				RUSC1	11736337_a_at	2.91	0.00082
				PARP3	11730335_a_at	2.91	0.0278
				CPE	11743577_s_at	2.91	0.021
				ENPP2	11722777_a_at	2.91	0.0029
				ANKFY1	11739245_a_at	2.9	0.00332
				MKX	11730032_at	2.9	0.00708
				C11orf52	11726430_at	2.9	0.0211
				FZD2	11727552_at	2.9	0.00142
				OSBPL5	11735166_x_at	2.89	0.00116
				HSD17B7	11732374_x_at	2.89	0.0132
				JRK	11731131_a_at	2.89	0.00636
				TCF12	11745862_x_at	2.89	0.0458
				WDSUB1	11727305_x_at	2.88	0.00119
				PLEKHG4	11737692_a_at	2.88	6e-06
				C1QTNF6	11755769_a_at	2.87	0.00741
				LRRC75B	11721618_a_at	2.87	0.00143
				HNRNPUL1	11755112_s_at	2.87	0.0373
				HLA-DMB	11754681_s_at	2.87	0.0026
				MOB3C	11728172_a_at	2.86	0.00091
				TBX18	11735273_at	2.86	0.000795
				RAB20	11725492_at	2.85	0.00198
				ANKDD1A	11726243_a_at	2.85	0.048
				PLPPR4	11721183_at	2.85	0.0188
				USP28	11748720_a_at	2.85	0.0112
				NEURL2	11730450_at	2.84	0.0255
				NPR2	11718751_at	2.84	0.0156
				AGTRAP	11727478_a_at	2.84	0.00687
				CARD6	11728617_at	2.83	0.00214
				GTPBP2	11717184_a_at	2.83	0.0014
				TRPM3	11737332_a_at	2.83	0.00769
				NACAD	11724331_at	2.83	0.00132
				ARAP3	11728742_a_at	2.83	0.0158
				ALX1	11731229_at	2.83	0.0156
				TNXB	11735913_s_at	2.82	0.00263
				DNALI1	11719322_at	2.82	0.00181
				SEMA4B	11718296_a_at	2.82	0.00373
				ADPRH	11756143_s_at	2.82	0.0227
				TPR	11727482_a_at	2.82	0.000277
				POLI	11721419_at	2.82	0.00494
				LMCD1	11739505_a_at	2.81	0.00151
				KIAA1522	11755213_a_at	2.81	0.00334
				C8orf4	11758013_s_at	2.8	0.0029
				N4BP1	11720843_at	2.8	0.017
				OPTN	11757341_s_at	2.8	0.0074
				PDZRN3	11747559_a_at	2.8	0.00483
				RASGRP3	11740140_a_at	2.79	0.0136
				HTRA3	11759587_at	2.79	0.0488
				SLC2A5	11748758_a_at	2.79	0.0214
				ODF2L	11723851_x_at	2.79	0.0425
				TSPAN11	11724176_at	2.79	0.00211
				CHRNA1	11740288_a_at	2.79	0.00263
				HLA-DMA	11716554_a_at	2.79	0.00527
				NUMA1	11744332_a_at	2.79	0.00126
				SERTAD4	11731246_s_at	2.78	0.0145
				PRRT2	11754960_a_at	2.78	0.0165
				SCARA3	11725877_a_at	2.78	0.00995
				LRRC3	11737996_at	2.77	0.0315
				DISC1	11728961_a_at	2.77	0.00856
				PI4K2B	11754722_s_at	2.77	0.00328
				MAP3K6	11724100_at	2.77	0.000361
				ACOT2	11755310_s_at	2.77	0.0106
				BGN	11721245_s_at	2.77	0.00698
				CACNA2D3	11730501_a_at	2.76	0.0351
				TRAFD1	11744214_s_at	2.76	0.00517
				PPARGC1A	11723404_at	2.76	0.0312
				DPYSL3	11715751_a_at	2.76	0.00141
				SKIDA1	11733703_x_at	2.76	0.0131
				C19orf54	11748175_x_at	2.76	0.00129
				B3GALNT1	11750834_s_at	2.75	0.0382
				KLHL22	11720778_a_at	2.75	0.0117
				PLCD1	11718816_a_at	2.75	0.00223
				MAN1A1	11759177_at	2.75	0.0059
				TNRC18	11721703_s_at	2.74	0.00711
				CMAHP	11750860_a_at	2.74	0.0227
				NAPA	11744101_s_at	2.74	0.00141
				HAS2	11740312_at	2.73	0.0207
				ST5	11754424_a_at	2.73	0.00206
				DAB2IP	11719165_s_at	2.73	0.000547
				RNASE4	11718988_s_at	2.73	0.0241
				MICALL2	11754910_x_at	2.73	0.00479
				SOX9	11758216_s_at	2.72	0.00329
				CAMK1D	11744138_at	2.72	0.0268
				CREBRF	11722882_at	2.72	0.027
				PRAMEF1 (includes others)	11740808_s_at	2.72	0.00579
				STON1	11739699_at	2.72	0.0137
				RMI2	11744297_a_at	2.72	0.00274
				SALL2	11745986_s_at	2.72	0.000938
				EFNB3	11722318_a_at	2.71	0.0157
				SORBS3	11716773_s_at	2.71	0.0278
				BOC	11725693_a_at	2.71	0.00926
				TIAM2	11737763_a_at	2.71	0.0137
				ELMO2	11719106_a_at	2.71	0.000221
				SPATA20	11736145_a_at	2.71	0.00382
				HDX	11733336_a_at	2.7	0.0422
				RBMS2	11728285_at	2.7	0.000779
				POR	11748368_x_at	2.7	0.00569
				IRAK3	11726896_a_at	2.7	0.0188
				GCH1	11721733_a_at	2.69	0.0222
				TTC28	11723340_at	2.69	0.022
				AKR1C3	11715711_a_at	2.69	0.0239
				RASSF4	11719307_a_at	2.69	0.0328
				AKAP7	11727737_s_at	2.69	0.0286
				NFIL3	11743010_at	2.68	0.00293
				CBS/CBSL	11744285_a_at	2.68	0.0154
				JAK3	11727257_a_at	2.68	0.00138
				FAM26E	11743744_at	2.68	0.00528
				TSPOAP1	11763495_s_at	2.68	0.0195
				IGF2	11753726_s_at	2.68	0.0213
				AUTS2	11737962_a_at	2.67	5.3e-05
				KCNS2	11732843_a_at	2.67	0.0281
				TNKS1BP1	11719991_x_at	2.67	0.00367
				COL5A1	11717272_at	2.67	0.00237
				LAMA3	11742184_a_at	2.67	0.00482
				CD40	11742282_a_at	2.67	0.00265
				TMEM44	11720909_a_at	2.66	0.0284
				IL22RA1	11755853_a_at	2.66	0.00501
				PLXND1	11729203_a_at	2.66	0.000117
				SRRM2	11758214_s_at	2.66	0.00842
				RNF114	11715622_a_at	2.65	0.00399
				PLEKHA6	11723176_s_at	2.65	0.049
				TGFBI	11755281_a_at	2.65	0.00186
				OMD	11728328_at	2.64	0.0274
				POGZ	11732685_a_at	2.64	0.000811
				CEP162	11735379_a_at	2.64	0.0044
				NCKAP5	11731136_a_at	2.63	0.0314
				SETDB2	11755008_x_at	2.63	0.00868
				TNFAIP8	11733161_a_at	2.62	0.0323
				AK4	11731833_a_at	2.62	0.00193
				MAPK8IP2	11735424_a_at	2.62	0.0117
				LINC00341	11754198_at	2.61	0.00412
				DAPK2	11730526_x_at	2.61	0.0367
				PTGES	11754526_a_at	2.61	0.0104
				ERAP1	11727884_at	2.61	0.03
				DIRAS3	11725713_a_at	2.6	0.0154
				CXorf38	11756170_a_at	2.6	0.0242
				AGPAT4	11721654_at	2.6	0.00104
				NT5C3A	11732365_a_at	2.6	0.00707
				PTN	11753666_x_at	2.6	0.0207
				EFEMP1	11715846_at	2.6	0.0021
				ARRDC3	11718724_at	2.6	0.00816
				CACNA1A	11729989_a_at	2.59	0.0164
				ZC3H4	11724666_at	2.59	0.00398
				SDSL	11724173_at	2.59	0.0019
				TNFRSF19	11721736_s_at	2.59	0.00513
				ARHGEF25	11725006_a_at	2.59	0.0104
				SYNC	11739458_at	2.58	0.00618
				PPIL6	11752898_a_at	2.58	0.0203
				FHL3	11719109_x_at	2.58	0.0121
				ANKRD6	11726415_a_at	2.58	0.00018
				DENND1A	11726215_a_at	2.58	0.00483
				DTNA	11734808_s_at	2.58	0.0183
				CYYR1	11722504_at	2.58	0.0387
				PTGS1	11722208_a_at	2.57	0.000179
				RAD23A	11757537_x_at	2.57	0.0451
				GAS6-AS1	11746225_at	2.57	0.0232
				EBF4	11743556_a_at	2.57	0.0158
				BRCA2	11740416_at	2.57	0.00606
				NFIC	11759316_at	2.57	0.0193
				ADAMTS4	11730923_x_at	2.56	0.00579
				PPM1J	11728025_a_at	2.56	0.00856
				CTDSP2	11716954_at	2.56	0.00729
				GPC4	11727404_a_at	2.56	0.0296
				PLPP1	11754801_x_at	2.56	0.0113
				CD248	11720846_at	2.56	0.0131
				CLIP2	11721213_a_at	2.55	0.0089
				MSMO1	11740092_x_at	2.55	0.0233
				CTBP1	11738637_a_at	2.55	0.00619
				ANKRD28	11722637_a_at	2.54	0.00513
				TMEM60	11718693_at	2.54	0.00821
				TCEA3	11721141_x_at	2.54	0.00638
				ATP8A1	11725568_a_at	2.54	0.00582
				TRADD	11725373_a_at	2.54	0.000926
				ADGRA2	11732858_a_at	2.54	0.007
				ADD3	11717346_a_at	2.54	0.00113
				BMP2	11743498_at	2.53	0.014
				DDX39B	11715526_s_at	2.53	0.000349
				ZBTB4	11720517_a_at	2.53	0.0365
				SGCG	11731114_a_at	2.53	0.0232
				PLTP	11723616_a_at	2.53	0.00776
				RNF31	11717173_a_at	2.53	0.00226
				HAVCR2	11728228_at	2.53	0.00314
				PODNL1	11745430_x_at	2.53	0.00963
				PRRX2	11725556_at	2.52	0.00136
				APH1A	11718148_a_at	2.52	0.0254
				MCM7	11753558_x_at	2.52	0.0333
				C2CD5	11718172_at	2.52	0.0263
				SOX4	11719560_at	2.52	0.00727
				ABCC1	11719421_a_at	2.51	0.00719
				HSD3B7	11758252_s_at	2.51	0.0224
				TTC38	11717467_a_at	2.51	0.0379
				CERS4	11732516_a_at	2.51	0.0161
				CHRNB1	11727247_x_at	2.51	0.0339
				NRSN2	11720090_a_at	2.51	0.00615
				TXLNB	11725894_at	2.51	0.00694
				LBH	11716161_s_at	2.51	0.00101
				EMP3	11718140_a_at	2.51	0.0128
				CEP126	11731050_at	2.51	0.00984
				FOXF2	11756167_a_at	2.51	0.00208
				LOC105369434	11763879_a_at	2.5	0.0211
				FAM198B	11757534_s_at	2.5	0.0238
				GRINA	11716483_x_at	2.5	0.00283
				SMARCAL1	11756927_a_at	2.5	0.000453
				PRSS35	11728882_a_at	2.5	0.0395
				PER3	11719045_a_at	2.5	0.0179
				ADCY4	11755003_a_at	2.49	0.00794
				LRRC41	11747650_a_at	2.49	0.00372
				LRP4	11719435_a_at	2.49	0.0126
				CTSF	11717500_a_at	2.49	0.0175
				PLCG1	11723762_at	2.49	0.000969
				H6PD	11729859_x_at	2.49	0.00132
				SQRDL	11718515_a_at	2.48	0.00569
				DHRS3	11716835_a_at	2.48	0.013
				NTNG2	11755389_s_at	2.48	0.0202
				UHRF1BP1	11728426_s_at	2.47	0.00235
				EMILIN1	11729869_a_at	2.47	0.013
				GPX7	11723293_at	2.47	0.00249
				GLB1L	11753953_x_at	2.47	0.0244
				RIMKLB	11728013_s_at	2.47	0.0435
				PDE4B	11724095_a_at	2.46	0.0147
				TRIM26	11756700_x_at	2.46	0.00305
				ITPR3	11742964_a_at	2.46	0.00125
				CYP51A1	11722563_x_at	2.46	0.00484
				GPR153	11759185_at	2.46	0.0137
				WASF2	11716245_at	2.46	0.0186
				CPNE2	11718008_a_at	2.46	0.00759
				N4BP2L1	11755903_x_at	2.46	0.0156
				SLIT3	11727067_a_at	2.46	0.012
				TMEM268	11726752_at	2.46	0.0178
				ENPEP	11758509_s_at	2.46	0.0101
				EPHB4	11735754_a_at	2.46	0.0102
				PRRT1	11734748_s_at	2.46	0.0411
				MBP	11732567_at	2.45	0.00254
				PRR16	11737620_a_at	2.45	0.000851
				NEK3	11719638_a_at	2.45	0.0272
				HLA-DPA1	11715583_s_at	2.45	0.000903
				PSMF1	11740071_x_at	2.45	0.00998
				STAG2	11743520_a_at	2.44	0.00393
				PRR5	11763411_x_at	2.44	0.0414
				NBN	11755809_a_at	2.44	0.031
				DLG3	11720593_s_at	2.44	0.00166
				SCLT1	11734521_x_at	2.43	0.0184
				CIC	11716992_at	2.43	0.0166
				CBR3	11756032_a_at	2.43	0.00617
				HOXC4	11725869_at	2.43	0.00118
				GNB2	11756984_a_at	2.43	0.00396
				BACE2	11756068_a_at	2.43	0.0125
				PTPN13	11730524_a_at	2.43	0.0124
				ADAMTS2	11730504_at	2.43	0.00542
				ABCC6	11727730_a_at	2.43	0.00431
				COL7A1	11721705_at	2.42	0.00444
				CHN1	11741135_s_at	2.42	0.00361
				ALDH3B1	11731722_a_at	2.42	0.0185
				STOML1	11751256_a_at	2.42	0.0219
				VAMP5	11739557_a_at	2.42	0.0281
				BARD1	11756612_a_at	2.42	0.00031
				GLG1	11736604_a_at	2.42	0.00415
				GRASP	11744593_x_at	2.41	0.0053
				CYB561	11721693_a_at	2.41	0.0184
				LY75	11725249_at	2.41	0.0187
				PAPLN	11744969_a_at	2.41	0.0351
				AR	11742471_a_at	2.41	0.00397
				SUMF2	11741689_s_at	2.41	0.0453
				ENY2	11758802_a_at	2.4	0.0205
				GTF2I	11732449_s_at	2.4	0.00102
				VEZF1	11757754_s_at	2.4	0.0453
				PLEKHA5	11728841_a_at	2.39	0.0102
				SHC3	11754600_a_at	2.39	0.0124
				ARSI	11726184_at	2.39	0.0222
				TMEM200B	11725611_a_at	2.39	0.0108
				AMT	11719576_s_at	2.39	0.0294
				ADGRL2	11743568_a_at	2.39	0.0465
				NRM	11758106_at	2.39	0.00567
				RGCC	11717582_a_at	2.38	0.00677
				TNS1	11716558_at	2.38	0.00814
				RAPGEF6	11750374_a_at	2.38	0.0269
				DIS3L	11744310_x_at	2.38	0.00913
				S1PR2	11725796_x_at	2.37	0.00921
				PLEKHF1	11722602_at	2.37	0.00363
				ZFP36L1	11716115_s_at	2.37	0.0488
				CCDC71	11755950_a_at	2.37	0.00498
				SPON2	11716525_a_at	2.37	0.00975
				GOLM1	11715722_a_at	2.37	0.00191
				MMP19	11751287_a_at	2.37	0.0171
				STEAP1	11725158_at	2.37	0.0106
				MID2	11724127_a_at	2.36	0.00412
				CDC7	11732058_a_at	2.36	0.00915
				EHD2	11746200_s_at	2.36	0.00881
				CPT1C	11763516_a_at	2.36	0.0287
				APP	11751350_a_at	2.36	0.0236
				MUC1	11750536_x_at	2.35	0.0103
				IDNK	11722514_a_at	2.35	0.0454
				TFE3	11743855_a_at	2.35	0.0046
				PRIMPOL	11754889_a_at	2.35	0.00239
				HOXD11	11740359_a_at	2.35	0.0195
				GDF5	11735374_a_at	2.35	0.0272
				PRKCD	11727841_a_at	2.34	0.00585
				JAK2	11756857_a_at	2.34	0.00881
				MED12	11723361_a_at	2.34	0.00677
				ARAP1	11740162_a_at	2.34	0.00209
				ACSF2	11719035_a_at	2.34	0.0114
				NUP62	11744599_x_at	2.34	0.00382
				CDK18	11737808_s_at	2.33	0.0289
				FADS1	11752670_a_at	2.33	0.00879
				KLKB1	11734902_a_at	2.33	0.0109
				CBX5	11740499_a_at	2.33	0.0283
				TRO	11728195_s_at	2.33	0.0167
				GNB4	11723102_at	2.32	0.0112
				SRGAP2	11719438_at	2.32	0.00207
				AFF3	11739696_s_at	2.32	0.00605
				FGFR1	11734764_at	2.32	0.0424
				SRRT	11752124_a_at	2.32	0.00472
				TLE1	11740414_a_at	2.32	0.00649
				IDH1	11718475_s_at	2.32	0.00771
				NAGK	11716918_a_at	2.31	0.00219
				DPT	11744168_at	2.31	0.0277
				TMEM187	11719619_at	2.31	0.0452
				GALNT14	11718369_a_at	2.31	0.00342
				TMEM176A	11720217_a_at	2.31	0.0188
				PODN	11730768_x_at	2.31	0.00899
				TMEM54	11719146_x_at	2.31	0.0374
				ARHGAP27	11719745_s_at	2.3	0.0152
				VGLL3	11758074_s_at	2.3	0.0241
				PAOX	11721408_a_at	2.3	0.0296
				ABL1	11740485_a_at	2.3	0.00747
				NRBP1	11755115_x_at	2.3	0.0309
				MAD1L1	11724206_a_at	2.3	0.0273
				PELI2	11724068_at	2.3	0.0377
				NOV	11723033_at	2.3	0.00127
				NDN	11716798_x_at	2.3	0.00807
				NR2F2	11723986_s_at	2.3	0.0029
				MAP6	11757615_a_at	2.29	0.00888
				TMEM110	11736623_a_at	2.29	0.00348
				ZBED3	11727268_at	2.29	0.0142
				GYPC	11717775_s_at	2.28	0.00319
				SRR	11734790_at	2.28	0.0314
				PATL2	11756818_a_at	2.28	0.00655
				C2	11717045_a_at	2.28	0.0478
				ABCA1	11739503_at	2.28	0.0344
				DCLRE1C	11735416_x_at	2.28	0.00103
				HPS3	11755915_a_at	2.28	0.0114
				GRN	11745725_a_at	2.28	0.00377
				MED25	11731378_a_at	2.28	0.03
				ADPRHL2	11750213_a_at	2.27	0.022
				GAS7	11739553_a_at	2.27	0.0313
				FLOT1	11748082_x_at	2.27	0.01
				SPG11	11718750_a_at	2.27	0.00744
				PAQR8	11725472_a_at	2.27	0.0261
				SSBP4	11743998_s_at	2.27	0.0201
				NSMCE4A	11756175_a_at	2.27	0.00828
				ARL4C	11754313_s_at	2.27	0.00392
				SETDB1	11719687_at	2.27	0.00651
				NHLRC3	11728756_a_at	2.27	0.0188
				EEPD1	11726019_at	2.27	0.0161
				MT1G	11717386_s_at	2.27	0.0283
				BAZ2A	11755849_a_at	2.26	0.000433
				SNCAIP	11725808_x_at	2.26	0.0108
				DENND5A	11742766_a_at	2.26	0.00752
				RBPMS	11732444_a_at	2.26	0.0103
				RAB24	11724089_a_at	2.26	0.00463
				LGMN	11746287_x_at	2.26	0.0138
				CPEB1	11747864_a_at	2.26	0.0323
				TMEM97	11721632_a_at	2.26	0.0349
				YEATS2	11755912_s_at	2.25	0.00714
				GCA	11748497_s_at	2.25	0.0235
				NAALADL1	11742081_a_at	2.25	1.9e-05
				TGIF2	11718930_a_at	2.25	0.0324
				GANC	11759914_at	2.25	0.0168
				CADPS2	11754806_s_at	2.25	0.0245
				EPHB6	11756486_a_at	2.25	0.000988
				ME3	11732580_a_at	2.25	0.00554
				MSRB1	11716738_at	2.25	0.000385
				TBC1D9	11722904_a_at	2.25	0.00984
				RGN	11755888_a_at	2.25	0.0461
				NIM1K	11737978_a_at	2.25	0.0145
				EPHX2	11754640_a_at	2.25	0.00702
				PMP22	11715585_a_at	2.24	0.00399
				GBGT1	11749871_a_at	2.24	0.0212
				DOK5	11724534_a_at	2.24	0.0418
				RNF19B	11725917_s_at	2.24	0.0191
				POU6F1	11755682_a_at	2.24	0.0249
				CHD4	11748943_a_at	2.24	0.00109
				SEPT11	11754886_s_at	2.24	0.0147
				WASH2P	11755468_x_at	2.24	0.0133
				MR1	11759825_x_at	2.24	0.017
				TTLL3	11739892_a_at	2.24	0.00615
				MIA3	11722907_at	2.24	0.0109
				RBBP6	11743328_a_at	2.23	0.0128
				RIN1	11725896_x_at	2.23	0.00377
				SREBF1	11715959_a_at	2.23	0.00592
				BMP1	11754978_a_at	2.23	0.00412
				MLLT6	11715812_s_at	2.23	0.0109
				SLC2A4RG	11719859_a_at	2.23	0.000918
				GAA	11716871_at	2.23	0.00136
				NKAIN1	11726099_at	2.23	0.0334
				THTPA	11718156_a_at	2.23	0.00369
				MEGF8	11745388_x_at	2.23	0.00533
				ACAT2	11746009_a_at	2.23	0.000148
				CARD8	11755070_a_at	2.23	0.0247
				PITX2	11729935_a_at	2.23	0.0177
				ADAMTS13	11728139_a_at	2.22	0.0119
				RBM23	11756341_a_at	2.22	0.00466
				B3GNT9	11718176_at	2.22	0.0147
				RPS6KC1	11722114_a_at	2.21	0.00765
				KHDRBS1	11715937_a_at	2.21	0.0181
				LGALS8	11758955_at	2.21	0.00979
				ADAMTS9	11719753_a_at	2.2	0.0255
				BAHCC1	11742415_a_at	2.2	0.00233
				STRN3	11737169_a_at	2.2	0.01
				CD276	11721467_s_at	2.2	0.00352
				ZRANB3	11762504_a_at	2.2	0.00686
				RFTN2	11729359_s_at	2.2	0.0244
				FGL2	11722427_at	2.2	0.0369
				KCNE3	11720713_a_at	2.2	0.0414
				MYOCD	11755480_a_at	2.2	0.00894
				STMN2	11717825_a_at	2.2	0.0294
				SH3D19	11720148_a_at	2.2	0.00794
				GPR39	11755562_a_at	2.2	0.00354
				ATF7IP	11742799_at	2.2	0.00942
				RNASEL	11734359_a_at	2.2	0.031
				GSE1	11718307_a_at	2.19	0.000799
				LMNA	11752506_s_at	2.19	0.0166
				PLOD3	11715786_at	2.19	0.0146
				SNX7	11720670_a_at	2.19	0.0279
				MFAP2	11756810_a_at	2.19	0.0164
				SH3KBP1	11724818_a_at	2.19	0.000655
				WDR45	11728227_a_at	2.19	0.00513
				CXCL2	11744128_x_at	2.18	0.00521
				CDC42EP3	11720498_at	2.18	0.00192
				BCL2L13	11742809_s_at	2.18	0.000358
				GLUL	11744337_a_at	2.18	0.0154
				SH3PXD2B	11723123_at	2.18	0.0379
				TULP3	11748397_x_at	2.18	0.0163
				PSME2	11758693_s_at	2.18	0.00608
				MARS	11763166_a_at	2.18	0.03
				NFE2	11723881_a_at	2.18	0.0131
				CIART	11722950_a_at	2.18	0.0253
				MAGED1	11756693_a_at	2.18	0.023
				SSPN	11736259_a_at	2.18	0.0161
				EIF4E3	11730371_a_at	2.18	0.0399
				PAN2	11718786_a_at	2.18	0.00846
				C6orf141	11762657_x_at	2.17	0.00232
				FAM109B	11719356_at	2.17	0.00459
				PTOV1	11756397_x_at	2.17	0.00746
				ENG	11752196_s_at	2.17	0.00771
				SPATS2L	11736293_a_at	2.16	0.00633
				AHR	11751921_s_at	2.16	0.0348
				TSC2	11756886_a_at	2.16	0.0179
				NLGN2	11717457_a_at	2.16	0.0398
				VPS51	11744267_at	2.16	0.0204
				CRTAP	11746897_a_at	2.16	0.00897
				RBM5	11752280_a_at	2.16	0.0106
				NFIA	11720852_s_at	2.16	7.5e-05
				USP21	11756321_x_at	2.16	0.00125
				RUBCNL	11754859_x_at	2.15	0.000756
				TAF1B	11734846_x_at	2.15	0.00398
				SMG1	11728238_x_at	2.15	0.00465
				MAN2C1	11744570_x_at	2.15	0.00387
				TNFRSF1A	11739346_s_at	2.15	0.0422
				PGAP2	11756671_a_at	2.15	0.00585
				CHRD	11745548_a_at	2.15	0.0477
				APOBEC3B	11732902_x_at	2.15	0.0273
				TMEM176B	11719871_a_at	2.15	0.0379
				CERCAM	11743965_s_at	2.15	0.024
				DPP7	11741041_x_at	2.15	0.0313
				FIBIN	11757645_s_at	2.15	0.00535
				AJUBA	11726012_a_at	2.15	0.0232
				PFKFB4	11722406_at	2.14	0.00233
				MAP7D1	11732329_a_at	2.14	0.00589
				JADE2	11720570_a_at	2.14	0.000638
				SYNPO	11719305_at	2.14	0.00226
				ADAM12	11722200_s_at	2.14	0.00264
				LRRC2	11741749_x_at	2.14	0.0162
				CLIC2	11734783_at	2.14	0.0276
				ATP2A3	11729419_a_at	2.14	0.00923
				PDE4A	11725548_a_at	2.14	0.0136
				YPEL4	11755945_a_at	2.14	0.0321
				IGSF10	11728030_a_at	2.14	0.0253
				LARP7	11750403_a_at	2.14	0.0159
				SSBP3	11722640_s_at	2.14	0.039
				USP15	11717777_a_at	2.14	0.0475
				THAP8	11754632_a_at	2.14	0.0145
				BRIP1	11736601_at	2.13	0.0181
				ZNF438	11737606_s_at	2.13	0.0102
				C4orf3	11730175_at	2.13	0.0162
				VILL	11725022_a_at	2.13	0.00246
				COL18A1	11755399_a_at	2.13	0.00847
				CTBP1-AS2	11740391_x_at	2.13	0.0106
				MMAB	11720537_at	2.13	0.036
				RGL1	11743189_a_at	2.13	0.0114
				ZBTB42	11727717_at	2.12	0.0167
				FNIP1	11731055_x_at	2.12	0.0302
				NADK	11734870_a_at	2.12	0.00149
				GSTM5	11742773_at	2.12	0.00767
				SHISA5	11756523_x_at	2.12	0.00491
				PHYKPL	11723825_a_at	2.12	0.00355
				RNASEH2B	11743483_a_at	2.12	0.00548
				ACP2	11756712_a_at	2.12	0.00861
				LOC339803	11759758_at	2.12	0.0219
				BCL2L11	11718078_a_at	2.12	0.0012
				USP42	11742974_s_at	2.11	0.0128
				PF4V1	11738596_x_at	2.11	0.0364
				VPS9D1	11740265_a_at	2.11	0.0248
				OGG1	11740749_a_at	2.11	0.00664
				SETD5	11716801_at	2.11	0.00627
				FDFT1	11748275_x_at	2.11	0.00722
				MAMSTR	11730511_a_at	2.11	0.0258
				ZCCHC24	11717735_at	2.11	0.0124
				SCD	11756174_s_at	2.11	0.00201
				IPO9	11743075_a_at	2.11	0.0176
				HGF	11730068_a_at	2.11	0.00408
				DNMT3A	11740747_a_at	2.11	0.00838
				MECOM	11734507_s_at	2.11	0.0301
				ACOX2	11721223_at	2.11	0.00127
				CDKN2C	11743051_s_at	2.11	0.0147
				OBSL1	11744370_a_at	2.1	0.00575
				ARSA	11726503_a_at	2.1	0.00233
				C15orf39	11725383_a_at	2.1	0.00136
				PTH1R	11725200_a_at	2.1	0.0391
				CDC42EP4	11717137_s_at	2.1	0.00746
				IL17RB	11723085_s_at	2.1	0.00606
				TRAM1L1	11731658_at	2.1	0.00653
				GALT	11753952_a_at	2.1	0.000536
				NDC80	11744274_at	2.1	0.0018
				RAD50	11730280_a_at	2.1	0.0347
				TMEM106B	11721216_s_at	2.1	0.0106
				NEFM	11727371_a_at	2.09	0.0205
				PEAR1	11732925_s_at	2.09	0.00826
				NEK11	11750791_a_at	2.09	0.0415
				JAZF1	11720530_at	2.09	0.00782
				RXFP1	11761923_a_at	2.09	0.0249
				SPRY1	11738073_s_at	2.09	0.0404
				CFH	11743847_x_at	2.09	0.00256
				PLD3	11715382_x_at	2.09	0.00355
				BMP4	11734013_a_at	2.09	0.0192
				GRIPAP1	11756226_a_at	2.09	0.00762
				TUBB	11724732_s_at	2.09	0.0203
				DALRD3	11733015_a_at	2.09	0.000445
				COL6A3	11743964_a_at	2.09	0.00199
				LRRC34	11733608_x_at	2.09	0.0402
				KANK2	11726538_x_at	2.09	0.0465
				SPTLC3	11739749_at	2.09	0.0175
				C5	11737948_a_at	2.09	0.0259
				FBXL5	11721315_s_at	2.09	0.00317
				APOL4	11737770_a_at	2.08	0.00373
				HECW1	11735250_a_at	2.08	0.0452
				DDB2	11750080_a_at	2.08	0.00175
				PTPN23	11720390_a_at	2.08	0.035
				PSMA4	11721905_a_at	2.08	0.0247
				LAMA5	11718368_at	2.08	0.00987
				FXYD1	11723552_a_at	2.08	0.0271
				CRABP2	11757595_x_at	2.08	0.042
				ORAI3	11744228_x_at	2.08	0.00247
				RPS6KA5	11735610_a_at	2.08	0.0328
				NEURL1B	11718464_s_at	2.08	0.00786
				CCNG2	11726626_at	2.08	0.027
				JAG1	11720825_s_at	2.07	0.00366
				MAFB	11757798_s_at	2.07	0.00457
				HSD17B2	11744099_a_at	2.07	0.00672
				ABCC3	11748362_s_at	2.07	0.00286
				P4HA3	11725272_a_at	2.07	0.0108
				CTNNBL1	11736085_a_at	2.07	0.000182
				SERPINB6	11743957_a_at	2.07	0.000947
				SMA4	11748302_x_at	2.07	0.00803
				SIX5	11728385_a_at	2.07	0.00384
				CDK20	11750928_a_at	2.06	0.00651
				WNT11	11763605_a_at	2.06	0.0126
				ZNF853	11724123_a_at	2.06	0.036
				ELFN1	11728082_s_at	2.06	0.012
				DEDD	11736437_a_at	2.06	0.00049
				C17orf62	11754942_x_at	2.06	0.00414
				PCK2	11719089_a_at	2.06	0.0143
				RPS6KA2	11731763_s_at	2.06	0.0314
				IFT122	11721199_a_at	2.06	0.0149
				MMP11	11721124_s_at	2.06	0.0112
				WNT5A	11727189_x_at	2.05	0.0161
				COL16A1	11755100_a_at	2.05	0.000648
				CRIPAK	11724140_a_at	2.05	0.00615
				PARP6	11718542_a_at	2.05	0.0135
				KIFAP3	11739068_a_at	2.05	0.0219
				RHBDD2	11716553_a_at	2.05	0.00531
				TIMELESS	11719123_a_at	2.05	0.0456
				PDGFRL	11723535_at	2.05	0.00373
				DVL2	11720199_a_at	2.05	0.00422
				IL12A	11756769_a_at	2.04	0.0351
				SP140L	11735249_x_at	2.04	0.0095
				FBXO7	11739400_s_at	2.04	0.011
				PLCL2	11725830_a_at	2.04	0.00626
				NOTCH3	11716569_at	2.04	0.000486
				ANXA6	11715803_a_at	2.04	0.0299
				CA11	11722283_at	2.04	0.0102
				EEFSEC	11756329_a_at	2.04	0.0313
				CIT	11744436_a_at	2.04	0.0113
				PPP2R1A	11756949_a_at	2.04	0.0226
				AMBRA1	11741563_a_at	2.04	0.0142
				PXYLP1	11753980_a_at	2.04	0.0117
				CEBPB	11743077_s_at	2.03	0.00517
				TCF7L1	11721372_at	2.03	0.0135
				TAC1	11728395_s_at	2.03	0.0291
				ANPEP	11746965_a_at	2.03	0.00258
				DPYSL2	11738996_a_at	2.03	0.00278
				HIRA	11720837_a_at	2.03	0.00915
				TTC39C	11743792_a_at	2.03	0.0197
				ZNF334	11741352_a_at	2.03	0.0343
				CC2D2A	11732751_a_at	2.03	0.00369
				FAM213B	11735653_a_at	2.03	0.00264
				C11orf68	11716772_at	2.03	0.0112
				ZNF688	11740751_a_at	2.03	0.0442
				CST3	11757288_s_at	2.03	0.00869
				CTSC	11731465_a_at	2.03	0.00412
				GTF2IP4	11745718_s_at	2.03	0.00161
				TSPYL5	11757622_s_at	2.03	0.00355
				PRIM1	11733126_a_at	2.03	0.00822
				CNTLN	11737437_a_at	2.03	0.0147
				TRIM16	11728668_x_at	2.03	0.0044
				PLEKHO1	11722403_a_at	2.02	0.00961
				TENM3	11727984_at	2.02	0.0145
				UHRF1	11723192_a_at	2.02	0.00326
				ZFAT	11721942_a_at	2.02	0.00126
				ACP5	11717981_a_at	2.02	0.013
				TIAF1	11718304_s_at	2.02	0.00574
				CHD3	11741606_s_at	2.02	0.00192
				FCGRT	11742686_a_at	2.02	0.0137
				RAB13	11753979_s_at	2.02	0.0221
				THAP9	11743786_a_at	2.02	0.0247
				NFX1	11755333_a_at	2.02	0.000183
				TSKU	11737764_a_at	2.01	0.0377
				N4BP2L2	11733494_a_at	2.01	0.000888
				ARID1B	11728878_s_at	2.01	0.0135
				ARHGEF10L	11735054_a_at	2.01	0.0239
				HSPB2	11726833_a_at	2.01	0.00973
				ZHX2	11718386_at	2.01	0.0239
				TEK	11727406_a_at	2.01	0.00178
				ENPP5	11748500_a_at	2.01	0.00906
				DBNL	11757879_s_at	2.01	0.00486
				CD1D	11725827_s_at	2.01	0.0388
				MIS18BP1	11731005_at	2.01	0.00819
				USP25	11755051_a_at	2.01	0.000659
				LAG3	11730060_a_at	2.01	0.00207
				KIF20A	11723010_a_at	2.01	0.00218
				XDH	11733464_at	2	0.042
				WASHC4	11722626_at	2	0.00126
				MUM1L1	11722946_at	2	0.0135
				SMC4	11754320_a_at	2	0.00428
				FBXO4	11756268_a_at	2	0.0374
				DOCK6	11719400_a_at	2	0.0044
				C1orf204	11733591_a_at	2	0.0172
				IGF1	11729818_s_at	2	0.00976
				SLC4A2	11725464_a_at	2	0.00121
				NUPR1	11716937_a_at	2	0.025
				RAB29	11736539_x_at	2	0.00952
				PIGT	11750191_x_at	2	0.0131
				NBPF3	11732609_s_at	2	0.02
				MCM3	11749478_a_at	2	0.0491
				DLEU2	11744730_s_at	2	0.0298
				FKBP9	11717004_s_at	2	0.0019
				NCF2	11741153_a_at	-2	0.0274
				SEC14L1	11717754_a_at	-2	0.00289
				GPR155	11740208_x_at	-2	0.00133
				DYRK3	11733482_a_at	-2	0.017
				ADGRE5	11718680_a_at	-2	0.026
				TAF9	11718517_x_at	-2	0.0276
				CRLS1	11726335_a_at	-2	0.0489
				MTF1	11722389_at	-2	0.023
				CAAP1	11746067_a_at	-2	0.0382
				TNPO1	11716619_a_at	-2	0.00296
				RAB4A	11721301_a_at	-2	0.00403
				EXO5	11743437_a_at	-2	0.00894
				C22orf29	11756544_a_at	-2	0.0256
				RSRC2	11743270_a_at	-2	0.018
				ARID2	11734882_a_at	-2	0.021
				HEXIM1	11721002_s_at	-2	0.0473
				SLCO4A1	11743172_a_at	-2.01	0.016
				IRF2BP2	11756646_a_at	-2.01	0.000305
				FGFR1OP2	11763278_s_at	-2.01	0.00666
				ASB6	11726923_a_at	-2.01	0.00222
				CDC25A	11726756_a_at	-2.01	0.0237
				ARNTL2	11746242_a_at	-2.01	0.0038
				PUS1	11718028_x_at	-2.01	0.0411
				TICAM2	11730553_a_at	-2.01	0.0411
				SLC36A1	11758175_s_at	-2.01	0.00294
				ABHD13	11730849_at	-2.01	0.0113
				CDA	11755103_a_at	-2.01	0.00448
				ANKRD40	11719903_at	-2.01	0.00163
				PRNP	11745482_s_at	-2.01	0.041
				NKIRAS1	11723997_a_at	-2.01	0.0149
				SNX13	11750607_a_at	-2.01	0.00321
				TOP1	11717437_x_at	-2.02	0.0196
				CABLES1	11754455_a_at	-2.02	0.00344
				GFPT2	11721134_at	-2.02	0.000868
				RIN2	11752570_a_at	-2.02	0.0287
				TMEM181	11755775_a_at	-2.02	0.0429
				SFXN1	11728687_at	-2.02	0.0278
				NME1	11717155_a_at	-2.02	0.00583
				RPP14	11749241_a_at	-2.02	0.0306
				MB21D2	11722937_s_at	-2.02	0.0254
				PTPN11	11729206_at	-2.02	0.0332
				LDOC1	11721336_at	-2.02	0.00496
				PDPK1	11719710_a_at	-2.02	0.00234
				HIF1AN	11721870_s_at	-2.02	0.0165
				WDR33	11722265_a_at	-2.02	0.0253
				AP5M1	11762666_at	-2.02	0.0106
				RIPK2	11724236_a_at	-2.03	0.0141
				TMEM217	11756842_x_at	-2.03	0.00362
				TDG	11758036_s_at	-2.03	0.00627
				EIF3A	11721471_a_at	-2.03	0.00721
				COQ10B	11756719_a_at	-2.03	0.0233
				KLHL5	11728766_a_at	-2.03	0.0416
				PLEKHB2	11723110_at	-2.03	0.0021
				TP53RK	11721485_at	-2.03	0.00197
				CARNMT1	11759202_s_at	-2.03	0.0132
				MAP3K7	11750993_x_at	-2.03	0.0019
				CEP85L	11740806_a_at	-2.03	0.0192
				MINPP1	11720091_a_at	-2.03	0.016
				MXD4	11763312_at	-2.03	0.00446
				RCN2	11729124_x_at	-2.03	0.0239
				TMEM106C	11739200_x_at	-2.03	0.00274
				GPD1L	11724516_s_at	-2.03	0.0211
				CDH6	11742868_at	-2.03	0.00839
				ITGA2	11743618_at	-2.04	0.00669
				KCTD20	11731580_x_at	-2.04	0.0116
				WDR43	11727833_at	-2.04	0.0147
				MALL	11723447_at	-2.04	0.0111
				TM2D1	11721680_a_at	-2.04	0.0264
				RNF128	11740782_a_at	-2.04	0.036
				RNF111	11719769_a_at	-2.04	0.0363
				VTI1B	11759116_a_at	-2.04	0.00659
				EXOC5	11719458_at	-2.04	0.0194
				HPS5	11736705_x_at	-2.04	0.0459
				GATA2	11722761_a_at	-2.04	0.00254
				ZNF518B	11726165_at	-2.04	0.00736
				PARG	11747968_s_at	-2.04	0.048
				LRRC58	11742722_at	-2.04	0.0223
				KATNBL1	11761552_at	-2.04	0.036
				MDM1	11746429_a_at	-2.04	0.0375
				FAM117B	11726459_at	-2.04	0.00528
				NOM1	11727641_at	-2.05	0.0476
				ABHD17C	11758217_s_at	-2.05	0.0108
				ROCK1	11739448_s_at	-2.05	0.0258
				RANBP2	11722815_at	-2.05	0.000953
				CDH2	11726614_at	-2.05	0.0335
				PAK1IP1	11743551_at	-2.05	0.014
				SNX5	11763188_a_at	-2.05	0.012
				CBX7	11717993_at	-2.05	0.0294
				KCNMB4	11722448_at	-2.05	0.0156
				PTAR1	11723386_s_at	-2.05	0.0268
				PRDX3	11754018_a_at	-2.05	0.0275
				QTRT2	11743555_a_at	-2.05	0.00829
				STRN	11730500_at	-2.05	0.0171
				ZBTB5	11717815_at	-2.05	0.000675
				KANSL2	11756410_a_at	-2.05	0.0155
				PDCD2	11726461_a_at	-2.05	0.0205
				AGFG1	11723608_a_at	-2.06	0.0355
				CNIH3	11727045_at	-2.06	0.0206
				IKBIP	11728427_at	-2.06	0.0458
				APBA1	11725859_at	-2.06	0.00434
				AHCTF1	11730253_a_at	-2.06	0.0233
				MAP2K4P1	11754877_s_at	-2.06	0.0234
				IMPAD1	11758201_s_at	-2.06	0.00694
				DIS3	11726623_a_at	-2.06	0.00504
				PPID	11742882_at	-2.06	0.0108
				GFOD2	11754383_s_at	-2.06	0.0149
				IFNAR1	11748615_a_at	-2.06	0.0092
				TMEM237	11727577_a_at	-2.06	0.0398
				MKKS	11729121_a_at	-2.06	0.00853
				MIOS	11731629_a_at	-2.06	0.00103
				TERF2IP	11757968_s_at	-2.06	0.00297
				PPP4R3B	11746576_a_at	-2.06	0.0323
				PAPOLA	11744393_x_at	-2.06	0.004
				TAF5	11726858_a_at	-2.06	0.000979
				MAFK	11719388_x_at	-2.07	0.000531
				CCDC50	11743325_a_at	-2.07	0.0374
				SOCS6	11758088_s_at	-2.07	0.00304
				EXTL1	11730861_at	-2.07	0.000547
				ARSJ	11746863_x_at	-2.07	0.00456
				TEX10	11717833_a_at	-2.07	0.00211
				GPATCH4	11721649_a_at	-2.07	0.0221
				RPL34	11743266_a_at	-2.07	0.00129
				PGBD2	11734166_a_at	-2.07	0.0145
				COMMD2	11733107_at	-2.07	0.0198
				SRRD	11726407_at	-2.07	0.0285
				INIP	11743819_a_at	-2.07	0.01
				LRRC1	11727153_s_at	-2.07	0.000679
				DNAJC24	11755592_s_at	-2.07	0.0209
				TP53INP1	11718610_at	-2.07	0.0127
				TAGLN3	11719586_a_at	-2.08	0.0204
				PIGA	11725271_a_at	-2.08	0.000211
				RBM15	11753813_s_at	-2.08	0.0183
				GLCCI1	11723995_a_at	-2.08	0.0347
				MAK16	11725393_s_at	-2.08	0.00192
				TOMM34	11716352_a_at	-2.08	0.00528
				SLC25A14	11747601_a_at	-2.08	0.00681
				EIF1AD	11729801_at	-2.08	0.00996
				ITGA3	11756790_a_at	-2.08	0.01
				PTPN21	11722529_a_at	-2.08	0.00196
				KLHDC10	11733562_a_at	-2.08	0.0199
				MTCP1	11734403_at	-2.08	0.0465
				DEK	11743653_x_at	-2.09	0.039
				PRKAR2A	11739647_a_at	-2.09	0.0351
				HNRNPH3	11751751_a_at	-2.09	0.0184
				AGO3	11739978_s_at	-2.09	0.0229
				PRPF18	11731492_at	-2.09	0.0254
				SMIM8	11727429_at	-2.09	0.0468
				FCHSD2	11718184_a_at	-2.09	0.0352
				DESI2	11716069_at	-2.09	0.0115
				SLMAP	11739193_a_at	-2.09	0.00359
				CLCC1	11743022_a_at	-2.09	0.00703
				C14orf169	11724956_a_at	-2.09	0.00419
				WHAMMP3	11754249_at	-2.09	3.7e-05
				CCL7	11729847_a_at	-2.1	0.00154
				ATP13A3	11720136_s_at	-2.1	0.00786
				LRIG1	11755110_a_at	-2.1	0.00679
				LPGAT1	11723469_s_at	-2.1	0.0138
				BLOC1S6	11719808_a_at	-2.1	0.0211
				SYNGR2	11744067_s_at	-2.1	0.00128
				EXOSC3	11722587_at	-2.1	0.00256
				GABARAPL2	11747514_a_at	-2.1	0.00306
				CALM1 (includes others)	11724759_s_at	-2.1	0.00567
				ASNSD1	11742856_a_at	-2.1	0.0128
				FAM60A	11716746_a_at	-2.1	0.0238
				PDSS2	11722042_s_at	-2.1	0.0432
				POLR1C	11740797_x_at	-2.1	0.00179
				CCNF	11727536_x_at	-2.1	0.0362
				KLHL24	11729691_a_at	-2.1	0.0175
				MBLAC2	11755652_x_at	-2.1	0.0164
				NOX4	11740475_x_at	-2.11	0.0237
				MTMR6	11723203_s_at	-2.11	0.00806
				AFDN	11756122_s_at	-2.11	0.00303
				RGPD3 (includes others)	11731146_s_at	-2.11	0.0257
				RFK	11756791_s_at	-2.11	0.0371
				ARPC5	11715686_s_at	-2.11	0.00956
				SFPQ	11720475_x_at	-2.11	0.00306
				HNRNPAB	11718220_x_at	-2.11	0.00347
				NETO2	11722864_at	-2.11	0.00762
				RSBN1	11724550_at	-2.11	0.00832
				LRWD1	11758177_x_at	-2.11	0.00565
				HBS1L	11745741_a_at	-2.11	0.00725
				ZBTB18	11721601_s_at	-2.11	0.00334
				HIST3H2A	11758356_s_at	-2.11	0.00568
				TRMT12	11723036_at	-2.11	0.000724
				UFL1	11751145_a_at	-2.11	0.0477
				SNORA62	11757128_at	-2.11	0.0361
				MESDC1	11722072_at	-2.12	0.0261
				IREB2	11721365_a_at	-2.12	0.00202
				RAB21	11727505_at	-2.12	8.1e-05
				MAPRE1	11715586_at	-2.12	0.0322
				POLR3A	11759433_at	-2.12	0.00641
				USP38	11721155_a_at	-2.12	0.0238
				KIAA1147	11718566_s_at	-2.12	0.0147
				TMEM201	11726819_at	-2.12	0.00117
				FGD4	11747232_a_at	-2.12	0.0269
				GDAP2	11755760_a_at	-2.12	0.00334
				CEP85	11722019_a_at	-2.12	0.0145
				MRS2	11725682_x_at	-2.12	0.0264
				ZNF10	11743889_a_at	-2.12	0.00982
				IL7R	11733187_a_at	-2.13	0.0103
				KRTAP4-12	11735908_a_at	-2.13	0.0212
				PIK3CD	11756532_a_at	-2.13	0.0102
				PLK3	11756358_a_at	-2.13	0.00543
				RRP15	11733905_x_at	-2.13	0.0407
				DCUN1D3	11731804_s_at	-2.13	0.0103
				SLC7A5	11739061_at	-2.13	0.0237
				DOCK5	11759205_a_at	-2.13	0.0257
				YAF2	11751495_x_at	-2.13	0.0238
				DNAJB14	11726342_s_at	-2.13	0.0246
				CEP70	11760877_x_at	-2.13	0.0195
				RNF103	11717807_at	-2.13	0.00839
				FAM104A	11730203_s_at	-2.13	0.0485
				PDS5A	11726842_a_at	-2.13	0.0091
				ERGIC1	11746760_a_at	-2.13	0.0441
				PIGH	11726593_s_at	-2.13	0.0255
				PNN	11757503_s_at	-2.13	0.00501
				ZNF562	11728463_a_at	-2.13	0.0174
				B4GALT4	11748913_a_at	-2.14	0.0127
				E2F6	11729235_s_at	-2.14	0.0316
				PCMT1	11756214_x_at	-2.14	0.000767
				EIF2S1	11716220_x_at	-2.14	0.0475
				ZDHHC18	11717952_at	-2.14	0.0143
				C12orf49	11722065_at	-2.14	0.00194
				GCLM	11723490_at	-2.14	0.0148
				MANEAL	11733629_a_at	-2.14	0.00156
				FAM131A	11721989_a_at	-2.14	0.00658
				SNN	11726278_at	-2.14	0.0104
				CENPN	11727973_a_at	-2.14	0.0135
				SEC11C	11744264_a_at	-2.14	0.00955
				ARHGAP19	11719347_a_at	-2.14	0.00541
				PGBD4	11733574_at	-2.14	0.011
				TCEB1	11759081_x_at	-2.15	0.00296
				PDE12	11739236_at	-2.15	0.0123
				DHRS7	11744862_x_at	-2.15	0.0129
				PSG4	11715206_x_at	-2.15	0.00259
				RIOK2	11723454_at	-2.15	0.0158
				ZC3H18	11747287_a_at	-2.15	0.00274
				PPIL1	11718036_at	-2.15	0.0131
				SPATA5L1	11743494_at	-2.15	0.0264
				MAPK1	11738872_x_at	-2.15	0.00588
				RNASEH1	11725340_a_at	-2.15	0.00627
				SMC3	11725679_at	-2.15	0.0456
				TTI2	11741142_a_at	-2.15	6.1e-05
				TXNDC9	11759710_at	-2.15	0.0124
				NDUFS7	11759833_at	-2.15	0.0417
				CSRNP1	11757721_s_at	-2.16	0.00842
				MFHAS1	11759303_at	-2.16	0.00833
				NEK7	11717450_a_at	-2.16	0.0283
				HSPD1	11753017_s_at	-2.16	0.0493
				ACBD3	11743566_at	-2.16	0.0195
				SBDS	11742794_s_at	-2.16	0.0134
				DKC1	11743468_at	-2.16	0.00574
				SNX30	11721960_a_at	-2.16	0.035
				OSBPL11	11723793_s_at	-2.16	0.0089
				LMAN1	11724210_at	-2.16	0.00288
				NDC1	11752409_a_at	-2.16	0.0301
				SLC25A16	11739752_a_at	-2.16	0.000996
				APPBP2	11724570_at	-2.16	0.00213
				TMEM81	11726958_at	-2.16	0.0203
				BCAR3	11755006_x_at	-2.17	0.001
				LUZP1	11724314_a_at	-2.17	0.00845
				IMPA1	11733143_a_at	-2.17	0.0368
				TNFRSF10B	11719680_x_at	-2.17	0.0155
				SMARCC1	11742781_a_at	-2.17	0.0201
				ZNF770	11739307_s_at	-2.17	0.0302
				PHTF2	11758167_s_at	-2.17	0.0204
				POLR2D	11722451_s_at	-2.17	0.00454
				GABPA	11722717_a_at	-2.17	0.00201
				SERPINI1	11721902_a_at	-2.17	0.032
				SSX2IP	11746553_a_at	-2.17	0.00172
				RCOR3	11743896_at	-2.17	0.0326
				SLC35A3	11730455_a_at	-2.18	0.0412
				ATG101	11726275_a_at	-2.18	5e-05
				GLTP	11719591_s_at	-2.18	0.00699
				NRAS	11719188_at	-2.18	0.00537
				SLC25A52	11734598_x_at	-2.18	0.0139
				SAR1B	11741124_a_at	-2.18	0.00441
				GLCE	11722307_at	-2.18	0.0106
				SMG8	11720182_at	-2.18	0.0273
				ERGIC2	11764106_s_at	-2.18	0.035
				MFSD4B	11730990_at	-2.18	0.0252
				ABHD3	11746269_a_at	-2.18	0.0205
				OTUD6B	11723734_s_at	-2.18	0.021
				WDCP	11715220_s_at	-2.18	0.0215
				TPST2	11721498_a_at	-2.19	0.0127
				MMD	11718936_s_at	-2.19	0.00356
				PLS1	11726470_s_at	-2.19	0.00988
				TMEM168	11722421_at	-2.19	0.0135
				SLC41A1	11720412_a_at	-2.19	0.000105
				UBE3B	11750467_a_at	-2.19	0.0347
				ATM	11720013_a_at	-2.19	0.011
				NUFIP2	11718966_at	-2.2	0.000784
				ANOS1	11758166_s_at	-2.2	0.00478
				C10orf88	11728357_s_at	-2.2	0.00194
				SSH1	11740650_a_at	-2.2	0.00106
				HSDL1	11749851_a_at	-2.2	0.0476
				ACADSB	11748196_a_at	-2.2	0.0431
				RPL28	11741405_a_at	-2.21	0.0189
				SLC17A5	11753191_a_at	-2.21	0.0207
				COX7A2	11753849_a_at	-2.21	0.012
				YIPF6	11739260_a_at	-2.21	0.00502
				VMA21	11717608_at	-2.21	0.00187
				MIGA1	11734029_at	-2.21	0.0168
				ZFR	11723760_a_at	-2.21	0.0102
				MDM2	11731567_a_at	-2.21	0.0462
				TRIM24	11758692_s_at	-2.21	0.0199
				CD83	11743000_at	-2.22	0.00867
				KIAA1549L	11728935_at	-2.22	0.00747
				UCK2	11727063_a_at	-2.22	0.00222
				GFPT1	11720223_at	-2.22	0.0146
				PRKCA	11754557_s_at	-2.22	0.00989
				RRP8	11756354_a_at	-2.22	0.0359
				UXS1	11749379_a_at	-2.22	0.00153
				ENSA	11758186_s_at	-2.22	0.0343
				SPRTN	11729675_a_at	-2.22	0.00921
				SLC25A32	11729156_a_at	-2.23	0.00298
				CHM	11733638_at	-2.23	0.032
				DOCK4	11726190_a_at	-2.23	0.0156
				TBC1D2	11728289_a_at	-2.23	0.000779
				PTRH2	11737790_a_at	-2.23	0.00567
				CDK7	11717845_a_at	-2.23	0.00846
				PFDN2	11716524_a_at	-2.23	0.0179
				HSPA2	11724723_a_at	-2.23	0.0128
				MAP2K1	11757478_s_at	-2.23	0.0294
				SMIM4	11743474_a_at	-2.23	0.00251
				ACAP2	11718323_at	-2.23	0.00824
				FAM122A	11752722_a_at	-2.23	0.028
				PIK3CB	11760217_a_at	-2.23	0.0194
				TRIB1	11716048_at	-2.24	0.000306
				ANXA2	11738551_a_at	-2.24	0.002
				POPDC3	11729422_a_at	-2.24	0.00243
				EMC6	11736863_a_at	-2.24	0.0134
				ATP6V0B	11720314_s_at	-2.24	0.00626
				SMNDC1	11720840_a_at	-2.24	0.00509
				CPA4	11729128_at	-2.24	0.00283
				MOAP1	11719168_at	-2.24	0.00579
				TBC1D7	11728034_a_at	-2.24	0.000249
				HSPA5	11725933_at	-2.24	0.0306
				HIST1H4D	11735942_at	-2.24	0.0304
				STAU2	11759572_a_at	-2.24	0.00647
				GALNT3	11721354_at	-2.25	0.0496
				PAPD5	11728802_a_at	-2.25	0.0156
				DLC1	11739303_a_at	-2.25	0.00283
				SLC39A14	11736570_a_at	-2.25	0.000999
				CTTNBP2NL	11730862_at	-2.25	0.000591
				SCARF2	11721203_at	-2.25	0.0135
				HAUS3	11727265_a_at	-2.25	0.032
				OGFRL1	11732403_a_at	-2.26	0.0307
				RABGEF1	11748733_a_at	-2.26	0.0148
				ACOT9	11736329_a_at	-2.26	0.0414
				RHOBTB3	11716455_at	-2.26	0.0172
				C9orf135	11732833_a_at	-2.26	0.00865
				C16orf72	11743154_at	-2.26	0.0161
				MANF	11715795_at	-2.26	0.00162
				ZNF24	11723259_x_at	-2.26	0.0136
				IGIP	11718824_at	-2.26	0.00325
				TXLNGY	11759807_a_at	-2.26	0.0268
				USP7	11725060_s_at	-2.27	0.00193
				CCNE2	11728300_at	-2.27	0.0034
				ZNF551	11759070_s_at	-2.27	0.016
				HIST2H2BE	11717090_a_at	-2.27	0.0158
				PLCXD3	11729980_a_at	-2.28	0.0248
				SNAPC1	11734793_at	-2.28	0.0338
				GLIS3	11739880_a_at	-2.28	0.0164
				NFKBIE	11743007_at	-2.28	0.016
				BCL7A	11719907_a_at	-2.28	0.0207
				PLEKHA3	11727407_at	-2.28	0.00154
				SCYL2	11758463_s_at	-2.28	0.0162
				B3GALNT2	11720542_a_at	-2.28	0.0372
				DICER1	11755211_a_at	-2.28	0.00143
				PWWP2A	11728028_a_at	-2.28	0.0191
				HSPA13	11749913_a_at	-2.28	0.01
				CDC37L1	11758872_at	-2.28	0.0423
				ZBTB46	11759052_at	-2.29	0.0381
				KCMF1	11718518_at	-2.29	0.00608
				MOB1B	11719226_at	-2.29	0.00877
				RALBP1	11743527_x_at	-2.29	0.0309
				MYCBP	11727803_at	-2.29	0.000457
				JAK1	11717686_a_at	-2.29	0.0452
				BAG4	11759495_at	-2.29	0.0149
				KDM3A	11716573_a_at	-2.29	0.0146
				GSK3B	11754361_s_at	-2.3	0.00484
				RAD1	11722870_at	-2.3	0.00773
				ITGBL1	11749212_a_at	-2.3	0.00916
				SELENOI	11717469_at	-2.3	0.00525
				SLC30A5	11731851_x_at	-2.3	0.00124
				RHEB	11754028_s_at	-2.3	0.00331
				PLEKHM3	11755184_x_at	-2.3	0.00814
				DUSP4	11744162_a_at	-2.31	0.0122
				NKX3-1	11736283_s_at	-2.31	0.00946
				TNFRSF10A	11739654_at	-2.31	0.00758
				RYBP	11717538_a_at	-2.31	0.00166
				FNIP2	11723092_at	-2.31	0.00528
				GCNT2	11728998_x_at	-2.31	0.0102
				CHD1	11754992_a_at	-2.31	0.000583
				SS18L1	11739669_at	-2.31	0.0139
				UBE3A	11717640_s_at	-2.31	0.0158
				TAF5L	11736606_a_at	-2.31	0.0301
				RUNDC1	11722651_at	-2.31	0.0128
				EIF4EBP2	11758645_s_at	-2.31	0.0207
				HINT3	11725673_a_at	-2.31	0.0454
				EFR3B	11721950_at	-2.31	0.0103
				GATAD2A	11719644_a_at	-2.32	0.00249
				DGKH	11737545_a_at	-2.32	0.00804
				RPRD1A	11717351_s_at	-2.32	0.0105
				DLG1	11749114_x_at	-2.32	0.0147
				CLDN22	11742227_at	-2.32	0.02
				DR1	11753647_a_at	-2.32	0.0107
				SPCS3	11721115_at	-2.32	0.0318
				PLPP4	11728520_a_at	-2.32	0.00234
				SHQ1	11734608_x_at	-2.32	0.00275
				RRN3	11719605_at	-2.32	0.016
				ATL2	11722058_s_at	-2.32	0.0108
				POLR3K	11756185_s_at	-2.32	0.00124
				ZBTB11	11723140_at	-2.32	0.0112
				NEDD9	11725058_a_at	-2.33	0.0322
				CCNJ	11730444_s_at	-2.33	0.0185
				TRIM8	11726633_s_at	-2.33	0.0213
				ELL2	11749208_a_at	-2.33	0.0112
				WDR20	11725500_s_at	-2.33	0.0232
				PHACTR2	11740688_a_at	-2.33	0.025
				MTHFD2L	11740964_a_at	-2.33	0.0317
				ZNF697	11736382_at	-2.33	0.0014
				MTFR1	11725658_a_at	-2.33	0.00164
				PER2	11758315_s_at	-2.33	0.0262
				SON	11734744_a_at	-2.33	0.0125
				FAM8A1	11756601_a_at	-2.33	0.0226
				ZNF569	11729892_a_at	-2.33	0.0284
				KIAA1958	11759222_at	-2.33	0.0262
				CASP4	11760491_at	-2.34	0.0335
				PDSS1	11720547_a_at	-2.34	0.0248
				TOB1	11758325_s_at	-2.34	0.04
				LETM1	11725209_at	-2.34	0.0205
				CHSY3	11732735_s_at	-2.34	0.0242
				IL1RAP	11729099_a_at	-2.34	0.0202
				NIPAL3	11725627_at	-2.34	0.0102
				PTPN1	11717146_at	-2.34	0.00352
				C8orf44-SGK3/SGK3	11724104_s_at	-2.34	0.0105
				ORMDL1	11736300_a_at	-2.34	0.0247
				WNK1	11743281_a_at	-2.34	0.0441
				TWNK	11756456_a_at	-2.34	0.00633
				CD177	11730765_at	-2.34	0.00208
				PITPNC1	11725746_a_at	-2.34	0.00646
				SPATA2	11758471_s_at	-2.34	0.0287
				WDR47	11721260_a_at	-2.34	0.0342
				RBAK	11748639_a_at	-2.34	0.0263
				ZNF285	11729402_at	-2.34	0.0324
				NDFIP2	11727796_a_at	-2.35	0.049
				DDHD1	11727208_x_at	-2.35	0.0235
				ABI2	11746843_a_at	-2.35	0.0343
				FBLN1	11742092_at	-2.35	0.00262
				PINX1	11758823_a_at	-2.35	0.0069
				XPO4	11731516_at	-2.35	0.00658
				GZF1	11758112_s_at	-2.35	0.0117
				ANKRD36	11745320_x_at	-2.35	0.00998
				MREG	11743881_s_at	-2.36	0.0382
				SPHK1	11755046_a_at	-2.36	0.00314
				FLNC	11720633_a_at	-2.36	0.00757
				SSTR1	11728041_at	-2.36	0.0471
				MAPK9	11740489_at	-2.36	0.0212
				GK5	11734141_at	-2.36	0.0336
				ISG20L2	11759318_x_at	-2.36	0.0223
				YKT6	11718980_a_at	-2.36	0.00839
				LRP8	11741376_a_at	-2.36	0.00544
				NANOS1	11734135_at	-2.36	0.0252
				HSPA14	11759598_at	-2.36	0.0031
				TYW3	11739265_at	-2.36	0.000286
				MRPS25	11725634_at	-2.36	0.000709
				PDE7A	11720871_s_at	-2.36	0.0392
				JMJD6	11744289_a_at	-2.37	0.00201
				BAG3	11757360_s_at	-2.37	0.0089
				SRFBP1	11736452_at	-2.37	0.00764
				SYNJ1	11723868_a_at	-2.37	0.00621
				PGM2	11749040_a_at	-2.37	0.022
				ZNF134	11731497_a_at	-2.37	0.0212
				ABHD2	11733839_s_at	-2.38	0.0323
				RBM18	11733032_at	-2.38	0.0118
				RAB22A	11718218_at	-2.38	0.00103
				BAZ2B	11748950_a_at	-2.38	0.00346
				C3orf70	11731800_at	-2.38	0.0463
				TADA2B	11733894_x_at	-2.38	0.00253
				KIF1B	11718633_a_at	-2.38	8.6e-05
				ABCC5	11730509_s_at	-2.38	0.0282
				SLC20A2	11717599_s_at	-2.39	0.00365
				STK17B	11726042_a_at	-2.39	0.0189
				GAPVD1	11746976_a_at	-2.39	0.0203
				DDIT4L	11724796_at	-2.39	0.00354
				RRS1	11719810_at	-2.39	0.00179
				CNNM4	11720254_a_at	-2.39	0.000218
				OTULIN	11727567_s_at	-2.39	0.0139
				FBXO22	11722204_a_at	-2.39	0.0122
				RNFT1	11746423_a_at	-2.39	0.0229
				JADE1	11725069_s_at	-2.39	0.00658
				SERPINB9	11729263_x_at	-2.4	0.00841
				PTPRK	11762135_at	-2.4	0.00655
				WNT5B	11750473_a_at	-2.4	0.0046
				NUP50	11727855_a_at	-2.4	0.0424
				FKBP14	11759118_at	-2.4	0.00487
				TNRC6C	11734077_a_at	-2.4	0.0306
				PFKFB3	11717732_s_at	-2.41	0.00838
				NUP58	11720795_s_at	-2.41	0.00453
				SMC5	11722518_a_at	-2.41	0.00435
				NIFK	11729172_s_at	-2.41	0.0325
				CDCA4	11742467_a_at	-2.41	0.0114
				TFAP2C	11726192_at	-2.42	0.000729
				C1orf52	11748171_a_at	-2.42	0.00934
				CA13	11730049_at	-2.42	0.00425
				EVA1A	11732078_a_at	-2.42	0.000746
				ANKRD13C	11758477_s_at	-2.42	0.0178
				HOOK3	11722749_at	-2.42	0.0102
				NDEL1	11721513_a_at	-2.42	0.0064
				C12orf29	11727525_a_at	-2.42	0.00236
				FBXO28	11725984_a_at	-2.42	0.00832
				TMEM170B	11731258_at	-2.42	0.0285
				NAA25	11743484_at	-2.42	0.0381
				REEP2	11721847_a_at	-2.42	0.00807
				PIAS2	11731291_a_at	-2.42	0.0104
				ZNF200	11729354_a_at	-2.42	0.00072
				TRIM27	11757433_a_at	-2.42	0.002
				SSH2	11721777_at	-2.42	0.0136
				MYC	11745021_a_at	-2.43	0.00139
				POC1B	11744483_x_at	-2.43	0.012
				CHST3	11721191_at	-2.43	0.00524
				FAM177A1	11726022_a_at	-2.43	0.000711
				GSPT1	11742750_a_at	-2.43	0.00604
				RAB3B	11736461_at	-2.43	0.0102
				RNF7	11762347_at	-2.43	0.025
				LRRC57	11754389_x_at	-2.43	0.0374
				PSTK	11734059_a_at	-2.43	0.038
				GNPDA2	11762571_a_at	-2.43	0.00438
				EGR1	11754334_s_at	-2.44	0.0387
				NAV2	11720565_a_at	-2.44	0.00712
				MSRB3	11721218_a_at	-2.44	0.0106
				LMO7	11746462_a_at	-2.44	0.00332
				APC	11731561_a_at	-2.44	0.00672
				PRPS1	11717085_a_at	-2.44	0.00278
				LYSMD3	11758398_s_at	-2.44	0.00925
				USP53	11733217_s_at	-2.45	0.0219
				FILIP1L	11718904_s_at	-2.45	0.0194
				KRT19	11731500_a_at	-2.45	0.00249
				FAT1	11757738_s_at	-2.45	0.00402
				PKIA	11741174_s_at	-2.45	0.0058
				FOXN2	11723169_s_at	-2.45	0.013
				NCBP2	11747324_s_at	-2.45	0.0478
				SNX24	11723769_at	-2.46	0.0274
				PPP4R4	11740425_at	-2.46	0.0092
				BORCS8	11722744_a_at	-2.46	0.00819
				GSKIP	11724786_s_at	-2.46	0.00272
				PPP6C	11729600_a_at	-2.46	0.00872
				DCTN5	11734743_a_at	-2.46	0.00478
				SLC25A19	11724064_a_at	-2.46	0.00333
				HEY1	11718201_at	-2.46	0.00143
				HOXA7	11732633_at	-2.46	0.00232
				GADD45B	11757865_a_at	-2.47	0.0203
				ASAP2	11725923_s_at	-2.47	0.00197
				SREK1IP1	11752669_a_at	-2.47	0.0106
				TIMM17A	11725957_x_at	-2.47	0.00314
				B3GLCT	11758426_s_at	-2.47	0.00288
				SEC22C	11735238_a_at	-2.47	0.00116
				DPY30	11757820_a_at	-2.47	0.0201
				MFSD1	11751783_a_at	-2.47	0.0172
				GOT1	11757538_a_at	-2.47	0.017
				CNOT6	11746617_a_at	-2.47	0.0204
				POLB	11725123_a_at	-2.47	0.026
				ZXDC	11758453_s_at	-2.47	0.0152
				NR4A2	11725632_at	-2.48	0.0172
				RALA	11717758_x_at	-2.48	0.00744
				FOLR3	11744141_x_at	-2.48	0.0198
				HSPB8	11715776_a_at	-2.48	0.00284
				LCOR	11728429_a_at	-2.48	0.00157
				RABGGTB	11724300_a_at	-2.48	0.00199
				CD36	11724875_a_at	-2.48	0.0286
				SERP1	11720310_s_at	-2.48	0.00712
				PLEKHA8	11763984_s_at	-2.48	0.0349
				AP3M2	11719535_a_at	-2.48	0.0116
				HN1	11717727_s_at	-2.48	0.00191
				RRM2B	11736193_a_at	-2.48	0.0219
				EGR3	11736342_at	-2.49	0.0141
				NRG1	11727215_a_at	-2.49	0.0189
				SELENOS	11742952_at	-2.49	0.00849
				ZNF670	11736327_a_at	-2.49	0.0124
				PTPRR	11728787_a_at	-2.49	0.0258
				HIGD1A	11715813_at	-2.49	0.0281
				ZMYND11	11744368_x_at	-2.49	0.00447
				SETD7	11717555_at	-2.49	0.000583
				GMCL1	11733831_s_at	-2.49	0.0368
				HNRNPLL	11761935_at	-2.49	0.00909
				TRIB2	11716941_at	-2.49	0.0093
				ZNF77	11727276_at	-2.49	0.03
				TFB2M	11722841_s_at	-2.5	0.01
				ATP6V1D	11745330_a_at	-2.5	0.03
				EBNA1BP2	11742945_a_at	-2.5	0.0282
				BCAT1	11749895_a_at	-2.5	0.0059
				GNAQ	11759096_at	-2.5	0.0198
				SOCS4	11752167_a_at	-2.5	0.018
				LRRFIP1	11722302_a_at	-2.51	0.00387
				C1orf198	11741655_a_at	-2.51	0.00622
				E2F7	11730029_a_at	-2.51	0.0279
				DPH3	11733037_a_at	-2.51	0.0116
				NDUFAF4	11720192_at	-2.51	0.0216
				ARL5B	11729916_s_at	-2.51	0.00557
				SP4	11733456_at	-2.51	0.0271
				BRWD1	11743550_at	-2.51	0.0356
				NAP1L5	11720612_x_at	-2.51	0.00754
				SLC4A7	11727279_s_at	-2.52	0.0224
				E2F3	11742800_s_at	-2.52	0.000437
				GTPBP4	11739062_s_at	-2.52	0.0185
				CAP2	11756919_a_at	-2.52	0.0113
				WDR3	11742734_s_at	-2.52	0.02
				MAN1A2	11729792_at	-2.52	0.0305
				ALDH5A1	11719359_a_at	-2.52	0.00863
				NT5E	11744681_a_at	-2.53	0.0312
				CAPRIN2	11755448_s_at	-2.53	0.00538
				SFRP1	11723245_a_at	-2.53	0.0323
				CMC2	11721136_a_at	-2.53	0.00402
				KIF9	11744430_a_at	-2.53	0.000657
				MED21	11719678_a_at	-2.53	0.0383
				MLXIP	11758893_at	-2.53	0.00914
				SYNM	11755757_a_at	-2.53	0.0214
				NR4A1	11717994_a_at	-2.54	0.0168
				EMCN	11725652_at	-2.54	0.00834
				MPC2	11758755_at	-2.54	0.00595
				POLR3F	11730842_a_at	-2.54	0.0183
				OSTM1	11719881_s_at	-2.54	0.00239
				FCRLB	11731866_a_at	-2.54	0.00889
				SLC26A2	11754594_a_at	-2.54	0.0208
				KLHL28	11728362_s_at	-2.54	0.0176
				SLC25A15	11756145_s_at	-2.54	0.00225
				SRSF3	11753650_x_at	-2.54	0.0115
				SACS	11724139_s_at	-2.55	0.00211
				VPS37A	11725342_a_at	-2.55	0.00614
				C15orf57	11754257_a_at	-2.55	0.00809
				FUCA1	11757005_a_at	-2.55	0.0279
				EAF2	11751698_a_at	-2.55	0.000537
				SCHIP1	11724901_s_at	-2.56	0.0049
				SMIM3	11717937_at	-2.56	0.00734
				BEND3	11725579_s_at	-2.56	0.00117
				ZFP91	11723430_a_at	-2.56	0.02
				CGREF1	11728528_a_at	-2.56	0.0131
				NMT2	11757973_x_at	-2.56	0.0234
				CHD2	11730657_a_at	-2.56	0.0178
				RBM27	11743429_at	-2.56	0.0143
				PHF3	11742829_x_at	-2.56	0.0204
				RNF152	11732768_at	-2.57	0.0125
				EIF4E	11741417_x_at	-2.57	0.0358
				LATS2	11755581_a_at	-2.57	0.00331
				SNORA21	11757148_at	-2.57	0.00712
				UCHL3	11720232_at	-2.57	0.00344
				NSF	11716973_a_at	-2.57	0.0109
				TMEM41A	11719341_s_at	-2.57	0.0102
				CDC40	11753196_a_at	-2.57	0.0158
				SPINT2	11745496_a_at	-2.58	0.0188
				PDZD8	11726386_at	-2.58	0.0264
				SLC35E1	11739254_at	-2.58	0.00351
				PACRGL	11756865_a_at	-2.58	0.0424
				SVIP	11730791_at	-2.58	0.00266
				PDLIM4	11730740_a_at	-2.59	0.029
				EIF2AK3	11722152_s_at	-2.59	0.00467
				PTPRJ	11756011_a_at	-2.59	0.00876
				TMEM206	11722458_a_at	-2.59	0.0475
				NUS1	11721510_x_at	-2.59	0.0335
				MXD1	11719249_at	-2.59	0.00277
				TWISTNB	11725396_at	-2.59	0.00289
				TCAIM	11721964_a_at	-2.59	0.0112
				STK17A	11722655_s_at	-2.6	0.00747
				INPP4B	11739840_a_at	-2.6	0.0322
				NFE2L3	11722660_a_at	-2.6	0.041
				NLK	11719992_a_at	-2.6	0.0113
				GRPEL1	11749311_a_at	-2.6	1.7e-05
				RNF144B	11731082_at	-2.6	0.00134
				LUC7L3	11739091_a_at	-2.6	0.0363
				ID2	11746878_s_at	-2.6	0.05
				ADAMTSL1	11757548_s_at	-2.61	0.0201
				WWC3	11718326_at	-2.61	0.00174
				NUDT19	11730496_x_at	-2.61	0.0065
				EPAS1	11715411_a_at	-2.61	0.00643
				CLASP2	11733858_a_at	-2.61	0.00134
				RNF6	11746183_a_at	-2.61	0.0138
				NDUFAF8	11742702_a_at	-2.61	7.9e-05
				SDF2L1	11718591_at	-2.61	0.00662
				TIMM10B	11719919_a_at	-2.61	0.000957
				BIRC3	11722850_a_at	-2.62	0.0433
				SDE2	11729298_a_at	-2.62	0.00269
[truncated: 710 more rows]
